# Supplementary material for: Poly[bis­[μ2-2-(1H-1,2,4-triazol-1-yl)acetato]zinc(II)]
Source: Acta Crystallogr Sect E Struct Rep Online. 2009 Oct 7;65(Pt 11):m1315. doi: 10.1107/S160053680904001X (PMC2971393; doi:10.1107/S160053680904001X)
Supplement: Supplementary file 1 [file e-65-m1315-sup1.cif]

##############################################################################
###                                                                        ###
###        Electronic paper (Acta Crystallographica Section E)             ###
###                                                                        ###
##############################################################################
#                                                                            #
# This CIF contains the data in a paper accepted for publication in Acta     #
# Crystallographica Section E. It conforms to the requirements of Notes      #
# for Authors for Section E, and has been peer reviewed under the auspices   #
# of the IUCr Commission on Journals.                                        #
#                                                                            #
# Full details of the Crystallographic Information File format               #
# are given in the paper "The Crystallographic Information File (CIF):       #
# a New Standard Archive File for Crystallography" by S. R. Hall, F. H.      #
# Allen and I. D. Brown [Acta Cryst. (1991), A47, 655-685].                  #
#                                                                            #
# The current version of the core CIF dictionary is obtainable from          #
# ftp://ftp.iucr.org/pub/cif_core.dic. The current version number is 2.4.    #
#                                                                            #
# Software is freely available for graphical display of the structure(s) in  #
# this CIF.  For information consult the CIF home page http://www.iucr.org/  #
# cif/home.html                                                              #
#                                                                            #
# This file may be used for bona fide research purposes within the           #
# scientific community so long as proper attribution is given to the journal # 
# article from which it was obtained.                                        #
#                                                                            #
##############################################################################
                                             
data_global
_audit_creation_method     'SHELXL-97'
_journal_date_recd_electronic     2009-07-13
_journal_date_accepted     2009-10-01
_journal_name_full     'Acta Crystallographica, Section E'
_journal_year     2009
_journal_volume     65
_journal_issue     11
_journal_page_first     m1315
_journal_page_last     m1315
_journal_paper_category     QM
_journal_coeditor_code     LX2113
_publ_contact_author_name     'Li-Xia Xie'
_publ_contact_author_address
;
 College of Sciences,
 Henan Agricultural University,
 Zhengzhou, Henan, 450002,
 People's Republic of China
;
_publ_contact_author_email     'toxielix@163.com'
_publ_contact_author_fax     '86 371 63554844'
_publ_contact_author_phone     '86 371 63554844'
_publ_section_title
;
Poly[bis[\m~2~-2-(1<i>H</i>-1,2,4-triazol-1-yl)acetato]zinc(II)]
;
loop_
    _publ_author_name
    _publ_author_footnote
    _publ_author_address
    'Xie, Li-xia' .
;
 College of Sciences,
 Henan Agricultural University,
 Zhengzhou, Henan 450002,
 People's Republic of China
;
    'Tong, Yan' .
;
 Department of Quality Examination and Management,
 Zhengzhou College of Animal Husbandry Engineering,
 Zhengzhou, Henan 450011,
 People's Republic of China
;
    'Li, Xin' .
;
 College of Sciences,
 Henan Agricultural University,
 Zhengzhou, Henan 450002,
 People's Republic of China
;
data_I
_audit_creation_method     SHELXL-97
_chemical_name_systematic
;
Poly[bis[\m~2~-2-(1<i>H</i>-1,2,4-triazol-1-yl)acetato]zinc(II)]
;
_chemical_name_common     ?
_chemical_formula_moiety     'C8 H8 N6 O4 Zn'
_chemical_formula_sum     'C8 H8 N6 O4 Zn'
_chemical_formula_iupac     '[Zn (C4 H4 N3 O2)2]'
_chemical_formula_weight     317.57
_chemical_melting_point     ?
_symmetry_cell_setting     'Monoclinic'
_symmetry_space_group_name_H-M     'P 21/c'
_symmetry_space_group_name_Hall     '-P 2ybc'
loop_
    _symmetry_equiv_pos_as_xyz
    'x, y, z'
    '-x, y+1/2, -z+1/2'
    '-x, -y, -z'
    'x, -y-1/2, z-1/2'
_cell_length_a     8.7910(10)
_cell_length_b     13.514(2)
_cell_length_c     10.0060(10)
_cell_angle_alpha     90.00
_cell_angle_beta     99.4580(10)
_cell_angle_gamma     90.00
_cell_volume     1172.6(2)
_cell_formula_units_Z     4
_cell_measurement_reflns_used     3281
_cell_measurement_theta_min     2.56
_cell_measurement_theta_max     26.52
_cell_measurement_temperature     293(2)
_exptl_crystal_description     block
_exptl_crystal_colour     colorless
_exptl_crystal_size_max     0.38
_exptl_crystal_size_mid     0.20
_exptl_crystal_size_min     0.11
_exptl_crystal_density_diffrn     1.799
_exptl_crystal_density_meas     ?
_exptl_crystal_density_method     'not measured'
_exptl_crystal_F_000     640
_exptl_absorpt_coefficient_mu     2.117
_exptl_absorpt_correction_type     multi-scan
_exptl_absorpt_process_details     '(SADABS; Sheldrick, 2000)'
_exptl_absorpt_correction_T_min     0.609
_exptl_absorpt_correction_T_max     0.792
_exptl_special_details
;
;
_diffrn_ambient_temperature     293(2)
_diffrn_radiation_type     MoK\a
_diffrn_radiation_wavelength     0.71073
_diffrn_radiation_source     'fine-focus sealed tube'
_diffrn_radiation_monochromator     graphite
_diffrn_measurement_device_type     'Bruker SMART APEXII CCD'
_diffrn_measurement_method     '\f and \w'
_diffrn_detector_area_resol_mean     ?
_diffrn_reflns_number     8509
_diffrn_reflns_av_R_equivalents     0.0220
_diffrn_reflns_av_sigmaI/netI     0.0209
_diffrn_reflns_theta_min     2.56
_diffrn_reflns_theta_max     26.00
_diffrn_reflns_theta_full     26.00
_diffrn_measured_fraction_theta_max     0.991
_diffrn_measured_fraction_theta_full     0.991
_diffrn_reflns_limit_h_min     -10
_diffrn_reflns_limit_h_max     10
_diffrn_reflns_limit_k_min     -16
_diffrn_reflns_limit_k_max     16
_diffrn_reflns_limit_l_min     -12
_diffrn_reflns_limit_l_max     12
_diffrn_standards_number     ?
_diffrn_standards_interval_count     ?
_diffrn_standards_interval_time     ?
_diffrn_standards_decay_%     ?
_refine_special_details
;
 Refinement of F^2^ against ALL reflections.  The weighted R-factor wR and
 goodness of fit S are based on F^2^, conventional R-factors R are based
 on F, with F set to zero for negative F^2^. The threshold expression of
 F^2^ > 2sigma(F^2^) is used only for calculating R-factors(gt) etc. and is
 not relevant to the choice of reflections for refinement.  R-factors based
 on F^2^ are statistically about twice as large as those based on F, and R-
 factors based on ALL data will be even larger.
;
_reflns_number_total     2286
_reflns_number_gt     1956
_reflns_threshold_expression     I>2\s(I)
_refine_ls_structure_factor_coef     Fsqd
_refine_ls_matrix_type     full
_refine_ls_R_factor_all     0.0310
_refine_ls_R_factor_gt     0.0238
_refine_ls_wR_factor_gt     0.0544
_refine_ls_wR_factor_ref     0.0573
_refine_ls_goodness_of_fit_ref     1.038
_refine_ls_restrained_S_all     1.038
_refine_ls_number_reflns     2286
_refine_ls_number_parameters     172
_refine_ls_number_restraints     0
_refine_ls_hydrogen_treatment     constr
_refine_ls_weighting_scheme     calc
_refine_ls_weighting_details
         'calc w=1/[\s^2^(Fo^2^)+(0.0228P)^2^+0.7046P] where P=(Fo^2^+2Fc^2^)/3'
_atom_sites_solution_hydrogens     difmap
_atom_sites_solution_primary     direct
_atom_sites_solution_secondary     difmap
_refine_ls_shift/su_max     0.001
_refine_ls_shift/su_max_lt     0.001
_refine_ls_shift/su_mean     0.000
_refine_diff_density_max     0.271
_refine_diff_density_min     -0.286
_refine_ls_extinction_method     none
_refine_ls_extinction_coef     ?
loop_
    _atom_type_symbol
    _atom_type_description
    _atom_type_scat_dispersion_real
    _atom_type_scat_dispersion_imag
    _atom_type_scat_source
    'C' 'C' 0.0033 0.0016
                         'International Tables Vol C Tables 4.2.6.8 and 6.1.1.4'
    'H' 'H' 0.0000 0.0000
                         'International Tables Vol C Tables 4.2.6.8 and 6.1.1.4'
    'N' 'N' 0.0061 0.0033
                         'International Tables Vol C Tables 4.2.6.8 and 6.1.1.4'
    'O' 'O' 0.0106 0.0060
                         'International Tables Vol C Tables 4.2.6.8 and 6.1.1.4'
    'Zn' 'Zn' 0.2839 1.4301
                         'International Tables Vol C Tables 4.2.6.8 and 6.1.1.4'
_computing_data_collection     'APEX2 (Bruker, 2004)'
_computing_cell_refinement     'SAINT (Bruker, 2004)'
_computing_data_reduction     'SAINT (Bruker, 2004)'
_computing_structure_solution     'SHELXS97 (Sheldrick, 2008)'
_computing_structure_refinement     'SHELXL97 (Sheldrick, 2008)'
_computing_molecular_graphics
                     'SHELXTL (Sheldrick, 2008) and DIAMOND (Brandenburg, 1998)'
_computing_publication_material     'SHELXTL (Sheldrick, 2008)'
loop_
    _atom_site_type_symbol
    _atom_site_label
    _atom_site_fract_x
    _atom_site_fract_y
    _atom_site_fract_z
    _atom_site_U_iso_or_equiv
    _atom_site_adp_type
    _atom_site_calc_flag
    _atom_site_refinement_flags
    _atom_site_occupancy
    _atom_site_disorder_assembly
    _atom_site_disorder_group
    Zn Zn 0.70429(3) 0.049976(17) 0.14839(2) 0.02917(9) Uani d . 1 . .
    O O1 1.19552(19) 0.45868(11) 0.46359(16) 0.0407(4) Uani d . 1 . .
    O O2 1.1138(2) 0.37002(13) 0.27788(17) 0.0499(5) Uani d . 1 . .
    O O3 0.3598(2) -0.34549(11) 0.49053(16) 0.0418(4) Uani d . 1 . .
    O O4 0.4781(2) -0.29890(13) 0.32459(18) 0.0585(5) Uani d . 1 . .
    N N1 0.9991(2) 0.22447(13) 0.41958(18) 0.0335(4) Uani d . 1 . .
    N N2 1.0940(2) 0.14488(15) 0.4250(2) 0.0470(5) Uani d . 1 . .
    N N3 0.8718(2) 0.11702(12) 0.28465(18) 0.0321(4) Uani d . 1 . .
    N N4 0.4890(2) -0.10956(12) 0.41086(17) 0.0306(4) Uani d . 1 . .
    N N5 0.3571(2) -0.06552(14) 0.3463(2) 0.0416(5) Uani d . 1 . .
    N N6 0.5619(2) -0.01888(12) 0.25474(17) 0.0294(4) Uani d . 1 . .
    C C1 1.0113(3) 0.08183(18) 0.3430(2) 0.0429(6) Uani d . 1 . .
    H H1 1.0456 0.0186 0.3266 0.052 Uiso calc R 1 . .
    C C2 0.8698(3) 0.20781(16) 0.3354(2) 0.0344(5) Uani d . 1 . .
    H H2 0.7893 0.2528 0.3147 0.041 Uiso calc R 1 . .
    C C3 1.0519(3) 0.31596(17) 0.4896(2) 0.0401(6) Uani d . 1 . .
    H H3A 1.1255 0.3003 0.5701 0.048 Uiso calc R 1 . .
    H H3B 0.9649 0.3492 0.5181 0.048 Uiso calc R 1 . .
    C C4 1.1271(2) 0.38505(16) 0.3997(2) 0.0333(5) Uani d . 1 . .
    C C5 0.4076(3) -0.01127(17) 0.2543(2) 0.0369(5) Uani d . 1 . .
    H H5 0.3435 0.0289 0.1940 0.044 Uiso calc R 1 . .
    C C6 0.6078(3) -0.08246(16) 0.3545(2) 0.0320(5) Uani d . 1 . .
    H H6 0.7085 -0.1045 0.3805 0.038 Uiso calc R 1 . .
    C C7 0.4817(3) -0.18783(16) 0.5093(2) 0.0370(5) Uani d . 1 . .
    H H7A 0.4055 -0.1714 0.5656 0.044 Uiso calc R 1 . .
    H H7B 0.5810 -0.1945 0.5674 0.044 Uiso calc R 1 . .
    C C8 0.4383(3) -0.28544(16) 0.4351(2) 0.0333(5) Uani d . 1 . .
loop_
    _atom_site_aniso_label
    _atom_site_aniso_U_11
    _atom_site_aniso_U_22
    _atom_site_aniso_U_33
    _atom_site_aniso_U_12
    _atom_site_aniso_U_13
    _atom_site_aniso_U_23
    Zn 0.03301(15) 0.02428(14) 0.02973(14) -0.00137(10) 0.00366(10) 0.00331(10)
    O1 0.0491(10) 0.0311(9) 0.0414(9) -0.0133(7) 0.0059(8) -0.0041(7)
    O2 0.0666(12) 0.0483(11) 0.0364(10) -0.0205(9) 0.0128(8) -0.0035(8)
    O3 0.0579(11) 0.0291(8) 0.0379(9) -0.0138(8) 0.0059(8) -0.0029(7)
    O4 0.0943(15) 0.0394(10) 0.0484(11) -0.0108(10) 0.0309(11) -0.0129(8)
    N1 0.0381(11) 0.0292(10) 0.0333(10) -0.0092(8) 0.0060(8) -0.0011(8)
    N2 0.0451(13) 0.0363(11) 0.0531(13) 0.0013(9) -0.0113(10) -0.0015(10)
    N3 0.0319(10) 0.0281(9) 0.0354(10) -0.0043(7) 0.0032(8) -0.0007(8)
    N4 0.0375(11) 0.0251(9) 0.0291(9) -0.0064(7) 0.0054(8) -0.0006(7)
    N5 0.0344(11) 0.0418(12) 0.0494(12) -0.0002(9) 0.0096(9) 0.0028(9)
    N6 0.0322(10) 0.0240(9) 0.0311(9) -0.0026(7) 0.0030(8) 0.0035(7)
    C1 0.0427(15) 0.0323(12) 0.0493(14) 0.0039(10) -0.0059(11) -0.0013(11)
    C2 0.0300(12) 0.0313(12) 0.0422(13) -0.0029(9) 0.0064(10) -0.0008(10)
    C3 0.0503(15) 0.0370(13) 0.0336(12) -0.0152(11) 0.0087(11) -0.0082(10)
    C4 0.0310(12) 0.0282(11) 0.0402(13) -0.0029(9) 0.0044(10) 0.0000(9)
    C5 0.0328(13) 0.0354(12) 0.0414(13) 0.0032(10) 0.0027(10) 0.0053(10)
    C6 0.0306(12) 0.0299(11) 0.0347(12) -0.0035(9) 0.0028(9) 0.0027(9)
    C7 0.0543(15) 0.0306(12) 0.0269(11) -0.0139(10) 0.0092(10) -0.0012(9)
    C8 0.0421(13) 0.0273(11) 0.0288(11) -0.0007(9) 0.0003(10) 0.0006(9)
_geom_special_details
;
 All esds (except the esd in the dihedral angle between two l.s. planes)
 are estimated using the full covariance matrix.  The cell esds are taken
 into account individually in the estimation of esds in distances, angles
 and torsion angles; correlations between esds in cell parameters are only
 used when they are defined by crystal symmetry.  An approximate (isotropic)
 treatment of cell esds is used for estimating esds involving l.s. planes.
;
loop_
    _geom_bond_atom_site_label_1
    _geom_bond_atom_site_label_2
    _geom_bond_site_symmetry_2
    _geom_bond_distance
    _geom_bond_publ_flag
    Zn O1 2_745 1.9693(15) ?
    Zn O3 2_655 1.9970(15) ?
    Zn N6 . 2.0010(17) ?
    Zn N3 . 2.0463(17) ?
    O1 C4 . 1.278(3) ?
    O1 Zn 2_755 1.9693(15) ?
    O2 C4 . 1.223(3) ?
    O3 C8 . 1.252(3) ?
    O3 Zn 2_645 1.9970(15) ?
    O4 C8 . 1.227(3) ?
    N1 C2 . 1.318(3) ?
    N1 N2 . 1.357(3) ?
    N1 C3 . 1.459(3) ?
    N2 C1 . 1.316(3) ?
    N3 C2 . 1.329(3) ?
    N3 C1 . 1.355(3) ?
    N4 C6 . 1.318(3) ?
    N4 N5 . 1.367(3) ?
    N4 C7 . 1.454(3) ?
    N5 C5 . 1.310(3) ?
    N6 C6 . 1.328(3) ?
    N6 C5 . 1.359(3) ?
    C1 H1 . 0.9300 ?
    C2 H2 . 0.9300 ?
    C3 C4 . 1.520(3) ?
    C3 H3A . 0.9700 ?
    C3 H3B . 0.9700 ?
    C5 H5 . 0.9300 ?
    C6 H6 . 0.9300 ?
    C7 C8 . 1.531(3) ?
    C7 H7A . 0.9700 ?
    C7 H7B . 0.9700 ?
loop_
    _geom_angle_atom_site_label_1
    _geom_angle_atom_site_label_2
    _geom_angle_atom_site_label_3
    _geom_angle_site_symmetry_1
    _geom_angle_site_symmetry_3
    _geom_angle
    _geom_angle_publ_flag
    O1 Zn O3 2_745 2_655 98.54(6) ?
    O1 Zn N6 2_745 . 112.87(7) ?
    O3 Zn N6 2_655 . 124.72(7) ?
    O1 Zn N3 2_745 . 108.45(7) ?
    O3 Zn N3 2_655 . 103.90(7) ?
    N6 Zn N3 . . 107.23(7) ?
    C4 O1 Zn . 2_755 114.91(14) ?
    C8 O3 Zn . 2_645 105.24(14) ?
    C2 N1 N2 . . 110.52(18) ?
    C2 N1 C3 . . 128.6(2) ?
    N2 N1 C3 . . 120.51(19) ?
    C1 N2 N1 . . 102.41(18) ?
    C2 N3 C1 . . 103.11(19) ?
    C2 N3 Zn . . 127.61(15) ?
    C1 N3 Zn . . 129.27(15) ?
    C6 N4 N5 . . 110.29(18) ?
    C6 N4 C7 . . 128.2(2) ?
    N5 N4 C7 . . 120.56(18) ?
    C5 N5 N4 . . 102.52(18) ?
    C6 N6 C5 . . 103.36(18) ?
    C6 N6 Zn . . 124.11(15) ?
    C5 N6 Zn . . 132.40(15) ?
    N2 C1 N3 . . 114.2(2) ?
    N2 C1 H1 . . 122.9 ?
    N3 C1 H1 . . 122.9 ?
    N1 C2 N3 . . 109.7(2) ?
    N1 C2 H2 . . 125.1 ?
    N3 C2 H2 . . 125.1 ?
    N1 C3 C4 . . 111.80(18) ?
    N1 C3 H3A . . 109.3 ?
    C4 C3 H3A . . 109.3 ?
    N1 C3 H3B . . 109.3 ?
    C4 C3 H3B . . 109.3 ?
    H3A C3 H3B . . 107.9 ?
    O2 C4 O1 . . 126.0(2) ?
    O2 C4 C3 . . 120.6(2) ?
    O1 C4 C3 . . 113.40(19) ?
    N5 C5 N6 . . 114.1(2) ?
    N5 C5 H5 . . 122.9 ?
    N6 C5 H5 . . 122.9 ?
    N4 C6 N6 . . 109.70(19) ?
    N4 C6 H6 . . 125.2 ?
    N6 C6 H6 . . 125.2 ?
    N4 C7 C8 . . 109.48(17) ?
    N4 C7 H7A . . 109.8 ?
    C8 C7 H7A . . 109.8 ?
    N4 C7 H7B . . 109.8 ?
    C8 C7 H7B . . 109.8 ?
    H7A C7 H7B . . 108.2 ?
    O4 C8 O3 . . 124.2(2) ?
    O4 C8 C7 . . 118.7(2) ?
    O3 C8 C7 . . 117.06(19) ?
loop_
    _geom_torsion_atom_site_label_1
    _geom_torsion_atom_site_label_2
    _geom_torsion_atom_site_label_3
    _geom_torsion_atom_site_label_4
    _geom_torsion_site_symmetry_1
    _geom_torsion_site_symmetry_2
    _geom_torsion_site_symmetry_3
    _geom_torsion_site_symmetry_4
    _geom_torsion
    _geom_torsion_publ_flag
    C2 N1 N2 C1 . . . . -1.5(3) ?
    C3 N1 N2 C1 . . . . -175.3(2) ?
    O1 Zn N3 C2 2_745 . . . 148.06(18) ?
    O3 Zn N3 C2 2_655 . . . 43.95(19) ?
    N6 Zn N3 C2 . . . . -89.77(19) ?
    O1 Zn N3 C1 2_745 . . . -30.5(2) ?
    O3 Zn N3 C1 2_655 . . . -134.6(2) ?
    N6 Zn N3 C1 . . . . 91.6(2) ?
    C6 N4 N5 C5 . . . . -1.4(2) ?
    C7 N4 N5 C5 . . . . -171.21(18) ?
    O1 Zn N6 C6 2_745 . . . 66.44(18) ?
    O3 Zn N6 C6 2_655 . . . -174.32(15) ?
    N3 Zn N6 C6 . . . . -52.92(18) ?
    O1 Zn N6 C5 2_745 . . . -118.3(2) ?
    O3 Zn N6 C5 2_655 . . . 0.9(2) ?
    N3 Zn N6 C5 . . . . 122.3(2) ?
    N1 N2 C1 N3 . . . . 1.0(3) ?
    C2 N3 C1 N2 . . . . -0.2(3) ?
    Zn N3 C1 N2 . . . . 178.63(16) ?
    N2 N1 C2 N3 . . . . 1.4(3) ?
    C3 N1 C2 N3 . . . . 174.63(19) ?
    C1 N3 C2 N1 . . . . -0.7(2) ?
    Zn N3 C2 N1 . . . . -179.62(14) ?
    C2 N1 C3 C4 . . . . -82.7(3) ?
    N2 N1 C3 C4 . . . . 89.9(2) ?
    Zn O1 C4 O2 2_755 . . . -3.3(3) ?
    Zn O1 C4 C3 2_755 . . . 179.67(15) ?
    N1 C3 C4 O2 . . . . 13.0(3) ?
    N1 C3 C4 O1 . . . . -169.84(19) ?
    N4 N5 C5 N6 . . . . 0.9(3) ?
    C6 N6 C5 N5 . . . . 0.0(3) ?
    Zn N6 C5 N5 . . . . -175.96(16) ?
    N5 N4 C6 N6 . . . . 1.5(2) ?
    C7 N4 C6 N6 . . . . 170.30(18) ?
    C5 N6 C6 N4 . . . . -0.9(2) ?
    Zn N6 C6 N4 . . . . 175.46(13) ?
    C6 N4 C7 C8 . . . . -88.3(3) ?
    N5 N4 C7 C8 . . . . 79.5(2) ?
    Zn O3 C8 O4 2_645 . . . -7.6(3) ?
    Zn O3 C8 C7 2_645 . . . 170.28(16) ?
    N4 C7 C8 O4 . . . . 30.4(3) ?
    N4 C7 C8 O3 . . . . -147.6(2) ?
loop_
    _geom_hbond_atom_site_label_D
    _geom_hbond_atom_site_label_H
    _geom_hbond_atom_site_label_A
    _geom_hbond_site_symmetry_A
    _geom_hbond_distance_DH
    _geom_hbond_distance_HA
    _geom_hbond_distance_DA
    _geom_hbond_angle_DHA
    C2 H2 O4 2_655 0.93 2.62 3.212(3) 121.8
    C5 H5 O1 4_465 0.93 2.46 3.265(3) 144.9
    C7 H7A O4 4_556 0.97 2.60 3.165(3) 117.7
