# Supplementary material for: Poly[bis­[μ2-2-(1H-1,2,4-triazol-1-yl)acetato]zinc(II)]
Source: Acta Crystallogr Sect E Struct Rep Online. 2009 Oct 7;65(Pt 11):m1315. doi: 10.1107/S160053680904001X (PMC2971393; doi:10.1107/S160053680904001X)
Supplement: Supplementary file 2 [file e-65-m1315-Isup2.hkl]

# 
# h,k,l, Fc-squared, Fo-squared, sigma(Fo-squared) and status flag 
# 
data_I
_shelx_title ' A IN P2(1)/C' 
_shelx_refln_list_code          4 
_shelx_F_calc_maximum      148.73 
_exptl_crystal_F_000       640.00 
_reflns_d_resolution_high  0.8107 
 
loop_ 
 _symmetry_equiv_pos_as_xyz 
 'x, y, z' 
 '-x, y+1/2, -z+1/2' 
 '-x, -y, -z' 
 'x, -y-1/2, z-1/2' 
 
_cell_length_a     8.7910 
_cell_length_b    13.5140 
_cell_length_c    10.0060 
_cell_angle_alpha  90.000 
_cell_angle_beta   99.458 
_cell_angle_gamma  90.000 
 
_shelx_F_squared_multiplier     1.000 
 
loop_ 
 _refln_index_h 
 _refln_index_k 
 _refln_index_l 
 _refln_F_squared_calc 
 _refln_F_squared_meas 
 _refln_F_squared_sigma 
 _refln_observed_status 
   2   0   0     2829.06     2734.28     24.05 o 
   3   0   0      863.45      802.55     11.54 o 
   4   0   0       90.11      114.17      8.19 o 
   5   0   0     4709.66     4454.30     85.35 o 
   6   0   0      446.18      456.63     14.49 o 
   7   0   0     2319.65     2328.35     37.62 o 
   8   0   0        7.41        8.84      8.68 o 
   1   1   0     2142.53     2086.89     18.41 o 
   2   1   0     8345.17     8472.38     49.89 o 
   3   1   0      201.26      208.20      4.44 o 
   4   1   0       81.00       92.40      3.66 o 
   5   1   0       20.37       26.90      2.91 o 
   6   1   0      866.76      931.52     14.78 o 
   7   1   0      260.94      260.99     10.52 o 
   8   1   0        3.87       -2.17      5.48 o 
   9   1   0       16.80       16.20     11.51 o 
   0   2   0     5623.32     5691.80     53.61 o 
   1   2   0     3351.93     3397.59     24.91 o 
   2   2   0    14813.98    15127.78     85.91 o 
   3   2   0     4570.48     4484.29     30.10 o 
   4   2   0       10.43        6.61      1.95 o 
   5   2   0      601.57      560.19      9.16 o 
   6   2   0       17.12       22.63      3.34 o 
   7   2   0      914.45      916.31     31.41 o 
   8   2   0      741.17      728.38     22.93 o 
   9   2   0      229.19      247.10     23.13 o 
   1   3   0     1541.25     1618.02     13.31 o 
   2   3   0     5645.64     5705.67     40.54 o 
   3   3   0     5024.75     5054.63     30.70 o 
   4   3   0     6745.19     6861.51     50.85 o 
   5   3   0       64.20       81.82      4.02 o 
   6   3   0     1151.03     1096.92     16.32 o 
   7   3   0      313.19      304.99     12.13 o 
   8   3   0      292.03      322.95     17.16 o 
   9   3   0      192.12      206.03     19.56 o 
  10   3   0      106.10      100.45     14.13 o 
   0   4   0       98.55      148.42      5.23 o 
   1   4   0     3063.82     3130.41     23.17 o 
   2   4   0      414.98      396.71      7.80 o 
   3   4   0      830.60      866.13     16.14 o 
   4   4   0     2516.94     2596.03     22.51 o 
   5   4   0      619.08      687.21     11.74 o 
   6   4   0        9.15        4.93      3.60 o 
   7   4   0      613.04      603.07     14.63 o 
   8   4   0      793.77      795.68     18.63 o 
   9   4   0        6.89        9.31      6.51 o 
  10   4   0       16.15       16.31     10.07 o 
   1   5   0     6818.53     6620.14     43.65 o 
   2   5   0      218.79      187.20      5.24 o 
   3   5   0      934.60      891.14     11.49 o 
   4   5   0     7653.66     7637.72     51.72 o 
   5   5   0       66.52       81.21      6.52 o 
   6   5   0     3733.25     3708.78     38.56 o 
   7   5   0       59.55       55.54      6.38 o 
   8   5   0      502.95      512.72     15.71 o 
   9   5   0      419.34      445.83     15.23 o 
  10   5   0        9.93       -0.17      9.14 o 
   0   6   0      134.10      110.88      5.55 o 
   1   6   0      195.77      220.58      5.11 o 
   2   6   0      710.48      732.49     10.80 o 
   3   6   0      956.52      952.39     18.60 o 
   4   6   0      383.54      387.67      8.46 o 
   5   6   0       48.43       49.80      6.83 o 
   6   6   0      251.96      240.63      9.67 o 
   7   6   0      202.50      218.64     14.87 o 
   8   6   0       41.84       26.28     10.00 o 
   9   6   0        2.70       -5.45      5.20 o 
   1   7   0     3299.50     3176.01     24.05 o 
   2   7   0     2826.57     2902.52     25.89 o 
   3   7   0      697.77      703.98     11.61 o 
   4   7   0     3089.01     3067.73     37.35 o 
   5   7   0       37.99       53.05      5.64 o 
   6   7   0     1492.74     1549.52     25.02 o 
   7   7   0        1.60        3.75      4.58 o 
   8   7   0      275.36      247.17     11.84 o 
   9   7   0      132.07      138.78     12.99 o 
   0   8   0     3066.13     2981.19     33.95 o 
   1   8   0     1389.95     1432.58     16.69 o 
   2   8   0     1956.40     2048.14     21.77 o 
   3   8   0     2869.27     2810.48     30.33 o 
   4   8   0     1436.92     1392.54     21.38 o 
   5   8   0      682.88      657.62     15.33 o 
   6   8   0      251.08      234.60     11.44 o 
   7   8   0      100.92      103.44      8.48 o 
   8   8   0      374.85      386.07     15.80 o 
   9   8   0      180.11      166.28     11.56 o 
   1   9   0       26.61       28.51      3.97 o 
   2   9   0      795.88      826.50     13.86 o 
   3   9   0      375.51      367.53     21.32 o 
   4   9   0      782.21      767.68     16.52 o 
   5   9   0        0.60        6.52      4.62 o 
   6   9   0      116.42      109.97      8.37 o 
   7   9   0        2.81        1.20      4.89 o 
   8   9   0      356.75      341.34     14.42 o 
   9   9   0       19.83       16.22      7.39 o 
   0  10   0     1286.87     1285.60     23.12 o 
   1  10   0        6.73        5.80      3.44 o 
   2  10   0     6287.20     6266.89     49.07 o 
   3  10   0     3400.32     3329.45     37.40 o 
   4  10   0       50.37       61.74      7.66 o 
   5  10   0      759.52      718.34     17.33 o 
   6  10   0       31.92       31.84      7.14 o 
   7  10   0      202.86      212.22     11.59 o 
   8  10   0      399.31      406.14     15.87 o 
   1  11   0      404.78      424.36     10.98 o 
   2  11   0      294.75      287.39     15.71 o 
   3  11   0      151.95      149.65      8.79 o 
   4  11   0      402.21      396.25     13.26 o 
   5  11   0       37.32       20.17      5.95 o 
   6  11   0        1.04       12.10      5.95 o 
   7  11   0       60.94       47.54      7.99 o 
   8  11   0        0.26        1.88      7.72 o 
   0  12   0     3044.57     3006.38     63.51 o 
   1  12   0        0.98        3.27      5.10 o 
   2  12   0      814.72      834.58     18.25 o 
   3  12   0       53.14       57.28      7.11 o 
   4  12   0       90.79       83.38      8.14 o 
   5  12   0     1573.12     1602.08     28.09 o 
   6  12   0       30.44       27.41      6.85 o 
   7  12   0      404.43      377.44     15.75 o 
   1  13   0     1112.96     1128.95     23.66 o 
   2  13   0      631.68      620.03     16.29 o 
   3  13   0      103.20       93.43      8.61 o 
   4  13   0      331.24      316.78     13.47 o 
   5  13   0       17.14       13.65      6.61 o 
   6  13   0      407.03      383.14     15.75 o 
   0  14   0       17.58       -0.95      7.31 o 
   1  14   0        0.90       -5.40      5.72 o 
   2  14   0      163.99      157.45     12.00 o 
   3  14   0       40.48       30.25      6.82 o 
   4  14   0      161.81      170.85     11.18 o 
   5  14   0      242.88      241.12     13.23 o 
   1  15   0      579.24      581.91     20.30 o 
   2  15   0      262.13      286.00     15.61 o 
   3  15   0      262.20      294.31     16.18 o 
   4  15   0      471.15      469.16     17.06 o 
   0  16   0       35.91       57.20     17.35 o 
   1  16   0        1.69       -2.92      6.88 o 
   2  16   0       34.58       31.02      9.12 o 
   3  16   0        0.61        8.29      8.12 o 
  -9   1   1      128.61      149.78     18.83 o 
  -8   1   1     2072.40     2066.50     39.02 o 
  -7   1   1      176.13      175.01      8.58 o 
  -6   1   1     5213.88     5249.57     44.65 o 
  -5   1   1     1041.22     1012.53     14.30 o 
  -4   1   1      585.70      520.01      7.98 o 
  -3   1   1     2477.35     2246.55     17.73 o 
  -2   1   1     9405.26     9708.82     51.62 o 
  -1   1   1    10960.25    11243.84     71.17 o 
   0   1   1     3139.97     3347.69     26.99 o 
   1   1   1    14020.34    13879.28    104.48 o 
   2   1   1     8768.59     8793.44     59.12 o 
   3   1   1        2.63        7.90      1.63 o 
   4   1   1     1903.74     1686.13     15.79 o 
   5   1   1      357.04      337.20      8.42 o 
   6   1   1     3541.10     3706.06     30.82 o 
   7   1   1     1006.46      997.07     33.46 o 
   8   1   1        5.79        5.36      9.45 o 
   9   1   1      544.32      568.91     31.59 o 
 -10   2   1       28.21       22.57     12.50 o 
  -9   2   1      275.34      282.28     13.50 o 
  -8   2   1        0.43       -1.81      6.38 o 
  -7   2   1      831.39      849.71     17.81 o 
  -6   2   1        1.81        1.25      3.11 o 
  -5   2   1      845.35      849.98     11.52 o 
  -4   2   1     5326.59     5296.12     33.32 o 
  -3   2   1      402.71      410.59      5.74 o 
  -2   2   1     8132.01     8144.56     44.36 o 
  -1   2   1     2845.55     2806.99     18.82 o 
   0   2   1     1918.49     1878.45     12.17 o 
   1   2   1       61.06       68.46      2.86 o 
   2   2   1     1698.08     1824.31     16.72 o 
   3   2   1     1620.33     1555.52     13.57 o 
   4   2   1       28.27       26.49      2.44 o 
   5   2   1     1230.08     1258.31     14.20 o 
   6   2   1      341.76      356.82      9.97 o 
   7   2   1      810.30      802.91     18.49 o 
   8   2   1      416.65      404.32     26.86 o 
   9   2   1      158.80      153.41     19.77 o 
 -10   3   1      574.72      533.64     23.72 o 
  -9   3   1      156.36      160.59     11.53 o 
  -8   3   1      215.91      240.10     12.14 o 
  -7   3   1       20.49       21.12      4.53 o 
  -6   3   1      586.71      596.39     10.85 o 
  -5   3   1     2659.62     2810.71     22.12 o 
  -4   3   1        4.62        9.47      1.88 o 
  -3   3   1     1568.32     1395.83     11.83 o 
  -2   3   1      169.73      199.42      4.66 o 
  -1   3   1       20.41        8.15      1.55 o 
   0   3   1     1473.05     1450.65     11.20 o 
   1   3   1      182.66      235.97      4.39 o 
   2   3   1     4936.27     5195.21     40.34 o 
   3   3   1     4663.15     4853.06     47.42 o 
   4   3   1     3476.45     3451.41     25.94 o 
   5   3   1       22.71       21.70      4.51 o 
   6   3   1       99.45       77.15      6.90 o 
   7   3   1     1016.81      952.30     35.97 o 
   8   3   1        6.76        9.03      5.54 o 
   9   3   1      437.45      508.89     31.95 o 
  10   3   1       76.26       78.43     26.02 o 
 -10   4   1      174.60      175.62     14.56 o 
  -9   4   1      467.01      534.50     18.40 o 
  -8   4   1       19.88       20.13      5.60 o 
  -7   4   1     1645.39     1607.82     23.71 o 
  -6   4   1      649.77      633.70     15.55 o 
  -5   4   1     1007.21      917.68     12.90 o 
  -4   4   1     7829.12     7875.20     46.77 o 
  -3   4   1     1410.55     1526.61     15.09 o 
  -2   4   1     8322.47     8257.67     51.57 o 
  -1   4   1     3016.49     2905.29     19.59 o 
   0   4   1       51.58       61.62      2.53 o 
   1   4   1      196.58      282.69      4.94 o 
   2   4   1     4647.77     4772.15     38.06 o 
   3   4   1     8050.03     7736.62     57.82 o 
   4   4   1      185.13      172.92      5.27 o 
   5   4   1     3728.85     3692.56     39.85 o 
   6   4   1     1552.75     1597.22     24.15 o 
   7   4   1      520.57      491.14     13.46 o 
   8   4   1     1862.42     1872.50     28.20 o 
   9   4   1        0.18       -0.02      6.21 o 
  10   4   1      301.97      291.02     19.76 o 
 -10   5   1        0.25       -3.16      9.80 o 
  -9   5   1      109.33      106.47     10.52 o 
  -8   5   1        0.37       -2.29      4.49 o 
  -7   5   1      772.53      754.08     16.41 o 
  -6   5   1        5.85        4.59      3.56 o 
  -5   5   1      256.44      249.50      7.31 o 
  -4   5   1      299.86      299.50      8.53 o 
  -3   5   1       35.87       35.51      3.87 o 
  -2   5   1     1100.08     1122.13     12.80 o 
  -1   5   1      226.90      215.30      6.10 o 
   0   5   1     1282.45     1384.67     12.48 o 
   1   5   1     1454.86     1486.41     12.89 o 
   2   5   1       55.07       72.31      3.51 o 
   3   5   1       15.99       18.77      2.57 o 
   4   5   1       38.93       37.25      4.35 o 
   5   5   1      337.13      358.40     18.48 o 
   6   5   1       30.68       26.81      9.95 o 
   7   5   1       69.46       70.52      6.87 o 
   8   5   1      176.08      175.37     13.40 o 
   9   5   1        0.94       -4.10      5.14 o 
  10   5   1        7.40        5.37      7.65 o 
 -10   6   1      326.02      322.65     17.71 o 
  -9   6   1      325.35      333.23     13.81 o 
  -8   6   1       94.53       76.71      7.85 o 
  -7   6   1     1346.94     1388.76     22.98 o 
  -6   6   1      959.55      957.39     26.38 o 
  -5   6   1     2211.16     2247.00     23.04 o 
  -4   6   1     3252.20     3272.71     28.38 o 
  -3   6   1        8.15        5.83      2.53 o 
  -2   6   1     4027.51     3901.60     79.14 o 
  -1   6   1       93.39       71.83      3.30 o 
   0   6   1     8046.54     7956.12     47.39 o 
   1   6   1     1154.91     1019.47     10.95 o 
   2   6   1       63.94       87.64      4.18 o 
   3   6   1     2198.49     2321.22     25.92 o 
   4   6   1       49.75       43.00      7.74 o 
   5   6   1     4481.43     4409.13     42.79 o 
   6   6   1     3094.12     3061.75     35.45 o 
   7   6   1      392.06      391.28     13.06 o 
   8   6   1      551.56      598.77     16.78 o 
   9   6   1        0.03       -3.51      5.80 o 
  -9   7   1      141.37      152.01     20.93 o 
  -8   7   1     1301.25     1298.13     26.56 o 
  -7   7   1       30.41       30.51      6.53 o 
  -6   7   1       21.38       19.82      4.83 o 
  -5   7   1     1810.46     1825.03     24.67 o 
  -4   7   1        3.16        4.30      2.94 o 
  -3   7   1       28.79       20.74      3.31 o 
  -2   7   1       37.91       29.39      2.67 o 
  -1   7   1     1762.61     1734.72     16.18 o 
   0   7   1       56.94       59.45      7.42 o 
   1   7   1      441.81      423.60      7.40 o 
   2   7   1     2529.65     2517.35     23.39 o 
   3   7   1      774.98      796.44     15.20 o 
   4   7   1     1021.58     1028.16     17.84 o 
   5   7   1      420.42      421.09     12.15 o 
   6   7   1     1032.45     1047.67     20.07 o 
   7   7   1      109.94      109.76      8.87 o 
   8   7   1       59.28       51.30      7.46 o 
   9   7   1      311.89      317.63     15.15 o 
  -9   8   1      212.60      230.97     15.18 o 
  -8   8   1       39.21       35.60      8.43 o 
  -7   8   1       18.73       12.35      5.15 o 
  -6   8   1      382.37      364.35     12.03 o 
  -5   8   1     1565.69     1516.13     45.42 o 
  -4   8   1     1896.54     1858.63     21.57 o 
  -3   8   1      658.52      645.47     11.91 o 
  -2   8   1     2676.83     2637.10     25.50 o 
  -1   8   1      197.76      188.89      7.20 o 
   0   8   1       19.39       12.57      2.70 o 
   1   8   1     1489.46     1585.22     15.98 o 
   2   8   1     1093.08     1105.39     15.10 o 
   3   8   1     1200.85     1186.74     19.26 o 
   4   8   1      883.33      899.45     17.37 o 
   5   8   1      377.81      429.84     14.21 o 
   6   8   1      351.91      357.31     12.71 o 
   7   8   1        5.98        5.68      5.04 o 
   8   8   1       64.76       61.83      8.11 o 
   9   8   1      134.81      102.10     10.17 o 
  -9   9   1      122.72      133.65     13.37 o 
  -8   9   1      567.12      587.87     21.07 o 
  -7   9   1       15.90        9.30      7.40 o 
  -6   9   1      931.50      927.48     19.54 o 
  -5   9   1      873.11      864.96     17.98 o 
  -4   9   1       81.39       72.76      6.38 o 
  -3   9   1     5627.72     5606.30     44.83 o 
  -2   9   1      144.99      160.94      8.84 o 
  -1   9   1      947.65      935.69     16.07 o 
   0   9   1     2810.24     2898.23     24.72 o 
   1   9   1      753.58      783.80     11.39 o 
   2   9   1     4178.81     4113.69     35.36 o 
   3   9   1      167.81      160.50      9.91 o 
   4   9   1     3073.19     2959.35     35.13 o 
   5   9   1       26.12       27.36      6.22 o 
   6   9   1        6.86        6.45      5.90 o 
   7   9   1      514.34      513.47     16.11 o 
   8   9   1      139.31      135.99     10.69 o 
  -8  10   1        7.50       17.04      9.03 o 
  -7  10   1        2.46        2.34      6.24 o 
  -6  10   1       11.27        3.16      5.59 o 
  -5  10   1      227.29      219.83     10.45 o 
  -4  10   1       10.61       17.04      4.97 o 
  -3  10   1      117.18      117.65      6.74 o 
  -2  10   1      266.60      280.14      9.07 o 
  -1  10   1       11.25        7.33      3.66 o 
   0  10   1       17.87       16.79      3.47 o 
   1  10   1       90.01      101.28      6.05 o 
   2  10   1        1.54       -1.31      3.91 o 
   3  10   1        8.29        2.98      4.05 o 
   4  10   1       70.67       57.51      6.70 o 
   5  10   1      134.43      113.06      8.60 o 
   6  10   1        7.43        4.62      5.34 o 
   7  10   1       31.09       33.76      7.14 o 
   8  10   1       48.34       45.12      8.36 o 
  -8  11   1      517.42      522.90     21.78 o 
  -7  11   1        6.91       10.77      7.44 o 
  -6  11   1      898.67      861.61     20.42 o 
  -5  11   1      270.74      285.81     12.07 o 
  -4  11   1      246.94      227.07     12.68 o 
  -3  11   1      657.75      661.76     16.06 o 
  -2  11   1      277.68      258.94      9.20 o 
  -1  11   1     4895.45     4919.48     42.28 o 
   0  11   1     1471.50     1460.13     22.70 o 
   1  11   1      177.55      174.30      7.64 o 
   2  11   1     1533.98     1512.06     23.93 o 
   3  11   1      148.53      147.76      9.76 o 
   4  11   1     1068.79     1077.03     21.60 o 
   5  11   1      111.16      109.43      9.06 o 
   6  11   1      464.41      429.44     15.39 o 
   7  11   1      367.32      360.75     15.18 o 
  -7  12   1      359.84      346.79     18.29 o 
  -6  12   1      218.96      212.94     14.24 o 
  -5  12   1       39.77       53.77      7.61 o 
  -4  12   1      541.27      523.36     15.40 o 
  -3  12   1      402.79      389.24     13.24 o 
  -2  12   1      117.09      125.41      8.38 o 
  -1  12   1      188.61      184.34      9.52 o 
   0  12   1      861.93      890.72     18.41 o 
   1  12   1     1088.75     1133.84     24.91 o 
   2  12   1        7.63        5.56      5.01 o 
   3  12   1       67.31       68.43      8.30 o 
   4  12   1        1.28       -3.07      4.99 o 
   5  12   1      191.13      188.77     11.28 o 
   6  12   1      101.35      102.29      9.96 o 
   7  12   1       97.14       93.85     10.07 o 
  -6  13   1      208.21      212.33     15.09 o 
  -5  13   1        1.66        1.34      6.78 o 
  -4  13   1      123.29      108.32      9.11 o 
  -3  13   1      251.84      252.99     11.64 o 
  -2  13   1      174.94      182.56     14.99 o 
  -1  13   1       92.53      100.49      8.19 o 
   0  13   1      530.50      567.21     15.55 o 
   1  13   1     1843.23     1826.50     73.52 o 
   2  13   1      106.70      109.73      8.63 o 
   3  13   1       79.78       79.09      9.35 o 
   4  13   1      311.33      285.10     20.92 o 
   5  13   1        8.76       14.17      6.44 o 
   6  13   1      312.77      282.83     14.40 o 
  -5  14   1      131.96      147.77     13.30 o 
  -4  14   1      293.86      279.75     15.60 o 
  -3  14   1       43.98       43.02      7.31 o 
  -2  14   1      799.36      775.74     22.30 o 
  -1  14   1      190.97      165.40     10.15 o 
   0  14   1     1070.44     1093.30     44.48 o 
   1  14   1      806.42      829.62     25.08 o 
   2  14   1       53.02       35.37      8.17 o 
   3  14   1      703.47      697.77     18.89 o 
   4  14   1       74.70       57.45      8.37 o 
   5  14   1      514.10      527.83     18.19 o 
  -4  15   1       40.12       19.49      8.74 o 
  -3  15   1        1.50        0.90      7.30 o 
  -2  15   1        2.85       -1.02      6.88 o 
  -1  15   1        2.29        0.87      6.70 o 
   0  15   1       16.03       22.69      7.75 o 
   1  15   1        2.89       10.20      7.59 o 
   2  15   1      131.90      115.10     11.91 o 
   3  15   1        0.88        9.32      8.06 o 
   4  15   1       21.09       22.69      7.68 o 
  -3  16   1        3.42      -11.36      9.17 o 
  -2  16   1      699.42      655.21     31.39 o 
  -1  16   1        7.95        3.39      9.70 o 
   0  16   1      387.04      371.63     21.22 o 
   1  16   1      305.73      311.35     16.65 o 
   2  16   1       77.14       81.96     11.46 o 
  -8   0   2      138.26      143.32     26.29 o 
  -7   0   2     4583.56     4596.69     83.93 o 
  -6   0   2     5089.97     5154.53     95.97 o 
  -5   0   2       92.15       80.29      6.73 o 
  -4   0   2     1819.94     1628.17     25.69 o 
  -3   0   2      685.76      755.48     14.82 o 
  -2   0   2     5593.62     5352.62     61.94 o 
  -1   0   2    12932.63    13045.28    118.71 o 
   0   0   2      331.19      331.61      6.44 o 
   1   0   2    21365.92    21334.31    153.60 o 
   2   0   2      346.71      360.52      7.59 o 
   3   0   2      854.19      794.76     12.33 o 
   4   0   2     8187.10     8540.37     70.86 o 
   5   0   2     1737.26     1733.53     23.24 o 
   6   0   2     1413.51     1359.07     39.90 o 
   7   0   2       59.11       56.41     11.62 o 
   8   0   2      171.95      221.58     19.63 o 
 -10   1   2        1.65        9.81     10.10 o 
  -9   1   2      128.15      147.15     10.46 o 
  -8   1   2      526.30      549.51     16.00 o 
  -7   1   2       19.99       21.94      4.33 o 
  -6   1   2       66.86       57.20      4.93 o 
  -5   1   2      591.17      554.76     14.68 o 
  -4   1   2      186.43      176.67      5.06 o 
  -3   1   2      412.17      412.14     11.60 o 
  -2   1   2     4880.46     5027.01     32.47 o 
  -1   1   2    22119.20    22121.78    123.61 o 
   0   1   2       50.56       49.85      1.98 o 
   1   1   2    12881.99    13502.41     77.70 o 
   2   1   2      796.47      906.62      8.60 o 
   3   1   2       13.77       11.72      2.07 o 
   4   1   2     1339.75     1413.22     14.42 o 
   5   1   2      313.52      318.19      7.16 o 
   6   1   2       15.02       22.20      5.08 o 
   7   1   2       16.07        6.07      7.99 o 
   8   1   2       94.93      106.34     15.82 o 
 -10   2   2        0.01       -3.16      9.92 o 
  -9   2   2      198.07      225.31     14.80 o 
  -8   2   2      155.04      163.55     10.09 o 
  -7   2   2     1198.56     1172.39     18.73 o 
  -6   2   2     2169.46     2140.30     21.93 o 
  -5   2   2      183.39      175.02      5.08 o 
  -4   2   2     3998.50     3898.44     26.43 o 
  -3   2   2        6.36        3.10      1.38 o 
  -2   2   2      889.50      896.08      8.16 o 
  -1   2   2     2571.36     2561.39     22.17 o 
   0   2   2     9832.12     9781.71     52.07 o 
   1   2   2    17868.55    18360.88    117.70 o 
   2   2   2     2956.66     3131.36     29.16 o 
   3   2   2    10390.51    10471.82     73.08 o 
   4   2   2     3138.03     3110.02     24.38 o 
   5   2   2       18.67       31.80      3.91 o 
   6   2   2      615.75      604.17     12.73 o 
   7   2   2        5.80        8.63      5.71 o 
   8   2   2      629.20      602.54     22.35 o 
   9   2   2      131.54      124.42     19.07 o 
 -10   3   2      294.37      329.13     18.22 o 
  -9   3   2      143.44      133.45     10.81 o 
  -8   3   2      233.23      238.06     11.95 o 
  -7   3   2      268.12      280.20      9.82 o 
  -6   3   2      724.18      748.94     15.34 o 
  -5   3   2     1105.48     1079.74     12.38 o 
  -4   3   2      261.94      290.37      5.69 o 
  -3   3   2    11391.04    11654.11     63.89 o 
  -2   3   2     3386.89     3488.86     23.14 o 
  -1   3   2     9217.38     9360.41     51.11 o 
   0   3   2     7268.77     7127.45     40.01 o 
   1   3   2      761.20      687.53      8.49 o 
   2   3   2     3833.48     3734.10     30.99 o 
   3   3   2     2445.48     2433.25     23.64 o 
   4   3   2      739.35      718.29     15.02 o 
   5   3   2     1848.04     1806.59     21.92 o 
   6   3   2        7.09        3.78      4.33 o 
   7   3   2      531.76      520.64     15.84 o 
   8   3   2       28.09       17.75      8.81 o 
   9   3   2      571.29      616.24     35.50 o 
  10   3   2      257.29      237.02     26.28 o 
 -10   4   2       22.41       18.59      8.00 o 
  -9   4   2      278.79      273.92     14.13 o 
  -8   4   2       33.93       30.38      6.76 o 
  -7   4   2       35.35       29.22      4.37 o 
  -6   4   2      201.33      215.56      7.23 o 
  -5   4   2       72.72       79.23      4.64 o 
  -4   4   2       75.09       68.89      3.23 o 
  -3   4   2      149.96      137.78      3.92 o 
  -2   4   2     1197.75     1162.05     14.89 o 
  -1   4   2     2643.14     2867.57     19.83 o 
   0   4   2      599.78      593.74      7.38 o 
   1   4   2     6203.98     6522.65     47.37 o 
   2   4   2     3110.79     3240.93     25.26 o 
   3   4   2     2047.20     2060.76     23.60 o 
   4   4   2        9.85        8.28      3.19 o 
   5   4   2       68.57       85.88      7.09 o 
   6   4   2        3.96        4.52      4.38 o 
   7   4   2       95.28       88.74      8.32 o 
   8   4   2      295.32      316.64     14.21 o 
   9   4   2       39.22       38.62      8.18 o 
 -10   5   2      425.95      496.31     19.94 o 
  -9   5   2       61.91       64.85      9.39 o 
  -8   5   2      420.23      411.69     15.80 o 
  -7   5   2      712.21      733.52     15.97 o 
  -6   5   2       21.70       31.94      4.13 o 
  -5   5   2     2820.21     2762.77     25.75 o 
  -4   5   2      441.33      491.83      9.09 o 
  -3   5   2     5870.85     5901.44     36.83 o 
  -2   5   2     2185.08     2135.47     16.91 o 
  -1   5   2     8288.05     8342.67     48.36 o 
   0   5   2    10465.70    10500.54     58.94 o 
   1   5   2      265.04      309.65      5.50 o 
   2   5   2     8359.60     8579.01     55.89 o 
   3   5   2      828.04      737.28     10.62 o 
   4   5   2       13.62       10.72      3.53 o 
   5   5   2     6118.18     6070.05     53.37 o 
   6   5   2       63.96       78.00      7.67 o 
   7   5   2     1142.29     1176.23     21.62 o 
   8   5   2      273.41      269.13     11.81 o 
   9   5   2      252.31      245.40     20.97 o 
 -10   6   2        0.06        4.49      7.59 o 
  -9   6   2       28.54        7.86      7.14 o 
  -8   6   2       18.39       16.09      7.38 o 
  -7   6   2        3.55        4.07      4.23 o 
  -6   6   2       39.71       42.44      4.60 o 
  -5   6   2      121.36      124.18      5.83 o 
  -4   6   2      114.49      112.85      5.89 o 
  -3   6   2       27.08       36.00      2.56 o 
  -2   6   2      837.85      893.01     10.39 o 
  -1   6   2      976.72     1001.29     11.22 o 
   0   6   2      659.04      695.27      9.14 o 
   1   6   2       29.08       17.74      2.26 o 
   2   6   2       63.33       74.39      3.14 o 
   3   6   2     1579.43     1657.14     20.26 o 
   4   6   2      465.07      490.05     12.64 o 
   5   6   2      139.31      151.58      8.98 o 
   6   6   2      514.11      531.59     15.26 o 
   7   6   2      443.61      399.66     13.39 o 
   8   6   2        0.60        0.53      5.32 o 
   9   6   2        9.18        1.49      8.10 o 
  -9   7   2       58.86       59.55     10.10 o 
  -8   7   2      314.25      325.72     15.40 o 
  -7   7   2      825.43      840.73     21.94 o 
  -6   7   2        2.05        4.46      3.99 o 
  -5   7   2     2464.28     2382.38     29.05 o 
  -4   7   2       13.60       16.37      3.39 o 
  -3   7   2     3582.57     3589.17     30.62 o 
  -2   7   2     2526.51     2464.53     20.49 o 
  -1   7   2      286.26      219.35      5.79 o 
   0   7   2     4115.25     4148.78     30.86 o 
   1   7   2      507.61      568.74      9.09 o 
   2   7   2     1229.56     1188.27     12.62 o 
   3   7   2      942.87     1019.31     17.32 o 
   4   7   2      602.68      626.64     16.30 o 
   5   7   2      918.02      863.49     17.55 o 
   6   7   2      117.60       92.03      7.50 o 
   7   7   2     1292.59     1234.51     23.88 o 
   8   7   2        3.56        7.40      5.84 o 
   9   7   2      116.04       94.50      9.63 o 
  -9   8   2      297.39      288.12     26.27 o 
  -8   8   2      201.75      181.90     13.07 o 
  -7   8   2      550.94      556.54     18.81 o 
  -6   8   2      124.65      122.55      8.41 o 
  -5   8   2       16.13       20.79      4.03 o 
  -4   8   2     2480.24     2451.12     25.57 o 
  -3   8   2      172.63      212.72      7.41 o 
  -2   8   2     3708.93     3633.14     31.70 o 
  -1   8   2     1552.74     1580.66     16.41 o 
   0   8   2      194.32      221.93      6.22 o 
   1   8   2     3406.92     3370.23     26.38 o 
   2   8   2      574.64      578.09     15.92 o 
   3   8   2     3577.78     3675.45     39.11 o 
   4   8   2      634.25      612.12     14.82 o 
   5   8   2      269.97      229.48     11.16 o 
   6   8   2      816.51      796.92     18.52 o 
   7   8   2      214.24      212.15     11.29 o 
   8   8   2      137.84      142.74     16.45 o 
  -9   9   2       10.13        5.87      9.93 o 
  -8   9   2       49.94       34.57      8.49 o 
  -7   9   2      169.61      157.38     12.50 o 
  -6   9   2       27.43       22.87      6.80 o 
  -5   9   2      109.01      108.68      8.50 o 
  -4   9   2      406.21      434.38     10.92 o 
  -3   9   2     1321.27     1272.01     23.50 o 
  -2   9   2      433.66      421.40     12.39 o 
  -1   9   2       41.49       45.22      3.94 o 
   0   9   2       30.44       39.45      3.79 o 
   1   9   2       66.13       76.18      4.96 o 
   2   9   2      181.97      194.60     11.81 o 
   3   9   2       52.14       61.34      7.61 o 
   4   9   2      129.65      132.01      8.41 o 
   5   9   2       86.02      108.55      8.32 o 
   6   9   2       17.76        5.95      5.27 o 
   7   9   2      186.17      150.65     10.43 o 
   8   9   2        2.10        3.49      6.35 o 
  -8  10   2      115.79      118.06     12.69 o 
  -7  10   2      121.63      114.50     14.38 o 
  -6  10   2      541.55      524.08     50.70 o 
  -5  10   2      700.05      669.59     19.83 o 
  -4  10   2     3519.82     3503.99     38.27 o 
  -3  10   2      425.33      393.69     10.62 o 
  -2  10   2      799.75      807.39     14.56 o 
  -1  10   2     3303.34     3301.18     31.55 o 
   0  10   2       24.94       31.35      5.26 o 
   1  10   2     3923.57     3984.61     35.69 o 
   2  10   2      158.21      161.04     12.12 o 
   3  10   2     1261.68     1230.51     23.80 o 
   4  10   2      630.06      656.65     19.15 o 
   5  10   2      174.17      158.72     11.22 o 
   6  10   2      912.60      867.75     20.54 o 
   7  10   2        6.62       -0.62      5.84 o 
   8  10   2      318.25      315.01     14.85 o 
  -8  11   2       13.38       12.37      8.74 o 
  -7  11   2       25.08       26.58      8.41 o 
  -6  11   2       49.53       46.23     15.26 o 
  -5  11   2      445.83      445.84     36.44 o 
  -4  11   2      409.07      393.56     12.98 o 
  -3  11   2      411.51      419.61     11.48 o 
  -2  11   2      320.04      314.74     10.57 o 
  -1  11   2      192.77      215.91     11.72 o 
   0  11   2      289.20      296.06     11.02 o 
   1  11   2       16.43       25.89      5.36 o 
   2  11   2     1026.10     1006.49     19.75 o 
   3  11   2       76.38       73.27      7.30 o 
   4  11   2      253.71      246.92     13.68 o 
   5  11   2       33.92       29.37      6.62 o 
   6  11   2       16.30       20.27      6.68 o 
   7  11   2      193.93      153.14     11.47 o 
  -7  12   2      133.07      166.76     14.08 o 
  -6  12   2      309.35      293.34     16.04 o 
  -5  12   2      124.25      124.28     11.39 o 
  -4  12   2      136.64      156.59     11.59 o 
  -3  12   2       63.51       59.07      6.18 o 
  -2  12   2      939.89      961.87     17.37 o 
  -1  12   2     1567.62     1608.27     25.16 o 
   0  12   2       85.74      106.71      9.92 o 
   1  12   2     1122.76     1114.89     21.02 o 
   2  12   2      193.95      204.59     10.44 o 
   3  12   2      453.28      429.14     18.80 o 
   4  12   2      443.50      409.43     14.76 o 
   5  12   2      635.94      611.50     18.06 o 
   6  12   2      435.56      413.43     16.17 o 
  -6  13   2      159.44      159.70     13.49 o 
  -5  13   2      431.20      416.28     23.59 o 
  -4  13   2       73.41       64.77      9.58 o 
  -3  13   2      830.17      829.62     22.71 o 
  -2  13   2      218.99      223.55     15.34 o 
  -1  13   2      768.63      796.43     18.35 o 
   0  13   2      676.32      718.60     20.63 o 
   1  13   2       16.35       14.30      7.02 o 
   2  13   2      821.12      893.02     20.29 o 
   3  13   2      313.01      275.95     12.59 o 
   4  13   2      247.03      249.49     12.72 o 
   5  13   2      209.29      230.33     12.90 o 
   6  13   2       35.32       41.22      8.35 o 
  -5  14   2        7.34        2.48     12.39 o 
  -4  14   2        2.01        6.07      8.61 o 
  -3  14   2        1.48        7.10      6.77 o 
  -2  14   2       12.19       16.44      6.23 o 
  -1  14   2      113.71      128.86      9.58 o 
   0  14   2       27.24       27.89      7.88 o 
   1  14   2       85.69       83.56     10.11 o 
   2  14   2        7.68       21.74      7.90 o 
   3  14   2      256.49      246.52     20.53 o 
   4  14   2       52.05       53.96     11.27 o 
   5  14   2        0.36        6.03      6.85 o 
  -4  15   2      216.20      210.84     16.08 o 
  -3  15   2      537.23      525.16     24.67 o 
  -2  15   2      131.20      123.89     14.62 o 
  -1  15   2      310.06      278.85     15.10 o 
   0  15   2      714.97      766.62     42.53 o 
   1  15   2      195.16      181.76     17.68 o 
   2  15   2      470.77      483.75     19.77 o 
   3  15   2      435.92      454.47     19.76 o 
   4  15   2      440.54      387.91     25.75 o 
  -2  16   2      101.82       71.20     19.95 o 
  -1  16   2       66.24       97.65     21.65 o 
   0  16   2       84.68       90.37     11.41 o 
   1  16   2       58.93       60.63     12.69 o 
   2  16   2        0.84       -2.58      7.66 o 
 -10   1   3      295.06      335.71     27.55 o 
  -9   1   3      646.29      660.53     16.28 o 
  -8   1   3       55.65       54.49      6.09 o 
  -7   1   3     2076.44     2034.65     22.93 o 
  -6   1   3        5.40        6.43      3.10 o 
  -5   1   3     8278.54     8276.94     55.94 o 
  -4   1   3     3467.68     3534.49     27.87 o 
  -3   1   3      198.90      255.18      5.58 o 
  -2   1   3     9687.50     9496.45     58.02 o 
  -1   1   3        3.26       -2.61      1.74 o 
   0   1   3      219.98      189.64      4.92 o 
   1   1   3     3910.78     3790.56     23.90 o 
   2   1   3      787.45      751.32      8.47 o 
   3   1   3     4146.98     4138.12     36.54 o 
   4   1   3      763.28      809.81     12.96 o 
   5   1   3     5051.28     5080.98     44.07 o 
   6   1   3        7.34        0.90      5.00 o 
   7   1   3      924.23      955.96     22.92 o 
   8   1   3     1440.62     1563.71     51.16 o 
 -10   2   3      145.61       90.95     12.26 o 
  -9   2   3      567.83      577.80     18.45 o 
  -8   2   3     1154.67     1181.17     20.37 o 
  -7   2   3      126.80      148.33      7.66 o 
  -6   2   3       26.97       28.24      3.72 o 
  -5   2   3     2285.82     2235.55     23.34 o 
  -4   2   3      596.76      579.94      9.36 o 
  -3   2   3     6959.72     7145.95     46.93 o 
  -2   2   3     1011.51     1008.38     11.15 o 
  -1   2   3       31.65       13.98      2.02 o 
   0   2   3      361.60      372.72      6.07 o 
   1   2   3     1495.11     1369.66     12.78 o 
   2   2   3     1082.11     1009.32     11.72 o 
   3   2   3      113.97      109.88      6.15 o 
   4   2   3      432.80      447.11     10.00 o 
   5   2   3      641.68      712.50     15.04 o 
   6   2   3      800.40      807.58     15.30 o 
   7   2   3      788.10      765.31     24.18 o 
   8   2   3       52.34       55.26     10.21 o 
   9   2   3      184.10      134.50     19.93 o 
 -10   3   3        7.83        6.69      7.49 o 
  -9   3   3      266.69      237.11     12.98 o 
  -8   3   3       38.84       45.36      6.00 o 
  -7   3   3      350.99      365.25     11.13 o 
  -6   3   3       87.70       81.16      6.23 o 
  -5   3   3     1478.12     1474.39     14.98 o 
  -4   3   3      145.28      135.89      6.62 o 
  -3   3   3     4820.02     4937.00     31.23 o 
  -2   3   3      665.77      588.16     10.98 o 
  -1   3   3     2719.01     2716.37     18.78 o 
   0   3   3     1809.17     1811.04     14.01 o 
   1   3   3      799.28      850.31     15.24 o 
   2   3   3     5737.88     5845.12     45.77 o 
   3   3   3     4200.99     4113.12     36.05 o 
   4   3   3      540.71      572.36     11.64 o 
   5   3   3      396.11      467.53     11.26 o 
   6   3   3       65.80       51.99      7.64 o 
   7   3   3      738.17      742.56     25.31 o 
   8   3   3      159.73      167.83     23.84 o 
   9   3   3        0.73        2.32      8.10 o 
 -10   4   3        8.45       16.01      7.65 o 
  -9   4   3      302.08      299.05     14.71 o 
  -8   4   3     1814.86     1803.40     31.88 o 
  -7   4   3       37.35       31.11      5.13 o 
  -6   4   3     1205.08     1221.54     16.30 o 
  -5   4   3      207.85      197.52      5.62 o 
  -4   4   3     1028.17     1012.71     11.46 o 
  -3   4   3     5848.57     5944.78     36.95 o 
  -2   4   3       15.14       18.07      2.16 o 
  -1   4   3    11559.30    11410.96     63.00 o 
   0   4   3      546.44      673.33      8.10 o 
   1   4   3     5845.80     5839.94     35.62 o 
   2   4   3     3195.51     3161.05     26.05 o 
   3   4   3      452.43      451.71      9.94 o 
   4   4   3     2808.27     2692.82     28.36 o 
   5   4   3      459.66      474.05     21.06 o 
   6   4   3     1395.39     1391.80     30.43 o 
   7   4   3      354.92      393.91     15.06 o 
   8   4   3      198.77      212.75     15.62 o 
   9   4   3      686.37      671.31     40.66 o 
 -10   5   3       10.44        9.23      7.81 o 
  -9   5   3       18.66       23.02      7.30 o 
  -8   5   3       76.14       68.45      8.71 o 
  -7   5   3       36.03       39.95      5.77 o 
  -6   5   3       92.28       89.36      6.50 o 
  -5   5   3        6.93       16.42      3.25 o 
  -4   5   3      361.82      353.70      6.81 o 
  -3   5   3      108.81      115.83      4.87 o 
  -2   5   3      882.05      958.29     13.50 o 
  -1   5   3      838.41      887.18     10.17 o 
   0   5   3      426.15      451.63      7.09 o 
   1   5   3     2764.90     2924.08     21.47 o 
   2   5   3      258.04      222.18      6.32 o 
   3   5   3      120.11      111.45      5.02 o 
   4   5   3      256.05      277.74     12.85 o 
   5   5   3        5.47        3.48      3.81 o 
   6   5   3      101.68       78.96      6.94 o 
   7   5   3        7.07        0.52      4.81 o 
   8   5   3       86.17       63.87      9.08 o 
   9   5   3        2.35        5.04      7.16 o 
 -10   6   3      147.71      144.14     13.25 o 
  -9   6   3      360.45      344.08     16.57 o 
  -8   6   3      264.33      285.93     21.88 o 
  -7   6   3      102.51       78.40      8.39 o 
  -6   6   3     2222.34     2209.07     31.40 o 
  -5   6   3      779.28      811.43     13.25 o 
  -4   6   3      540.54      508.31      9.92 o 
  -3   6   3     1588.70     1448.07     20.41 o 
  -2   6   3      872.90      908.83     10.96 o 
  -1   6   3    12945.95    12852.19     72.52 o 
   0   6   3     2563.86     2694.53     21.28 o 
   1   6   3     2711.79     2778.79     21.59 o 
   2   6   3       79.89       49.16      3.92 o 
   3   6   3      294.36      298.74      9.47 o 
   4   6   3     3053.79     2973.05     33.25 o 
   5   6   3        2.09        3.19      3.92 o 
   6   6   3      725.38      728.81     16.86 o 
   7   6   3     1550.21     1592.05     26.64 o 
   8   6   3      219.81      198.61     19.57 o 
   9   6   3      274.98      275.72     15.80 o 
  -9   7   3      232.80      230.29     23.15 o 
  -8   7   3      234.00      260.91     16.13 o 
  -7   7   3      165.88      171.58     11.49 o 
  -6   7   3      101.64      107.30      7.56 o 
  -5   7   3      718.52      726.40     15.42 o 
  -4   7   3     1054.01     1070.59     15.28 o 
  -3   7   3      776.29      773.02     12.33 o 
  -2   7   3      272.40      258.87      6.47 o 
  -1   7   3      121.15      131.25      6.27 o 
   0   7   3      627.06      591.86      9.25 o 
   1   7   3     3378.68     3521.89     26.51 o 
   2   7   3     1129.06     1102.44     18.29 o 
   3   7   3      116.58      103.31      7.10 o 
   4   7   3      296.51      286.27     10.55 o 
   5   7   3     1382.97     1377.42     22.91 o 
   6   7   3      542.27      487.31     14.57 o 
   7   7   3       88.23       85.90      8.42 o 
   8   7   3      118.44      123.68     10.02 o 
  -9   8   3       33.52       40.82      9.51 o 
  -8   8   3      124.64      122.20     11.62 o 
  -7   8   3       28.80       20.46      7.08 o 
  -6   8   3      456.39      455.53     16.45 o 
  -5   8   3      941.77      932.68     18.14 o 
  -4   8   3      838.92      814.79     16.45 o 
  -3   8   3      547.70      520.39     11.27 o 
  -2   8   3      132.70      132.57      6.04 o 
  -1   8   3     2881.15     2932.60     24.57 o 
   0   8   3      854.57      847.37     11.89 o 
   1   8   3      169.57      166.22      5.62 o 
   2   8   3        4.19        6.64      5.60 o 
   3   8   3      830.40      792.79     16.32 o 
   4   8   3       21.67       22.84      6.81 o 
   5   8   3      346.13      295.92     11.72 o 
   6   8   3     1118.11     1097.35     22.17 o 
   7   8   3      132.97      127.17      9.79 o 
   8   8   3       93.77       73.37     13.11 o 
  -9   9   3      146.93      135.33     14.43 o 
  -8   9   3      163.24      180.82     13.64 o 
  -7   9   3     1880.55     1876.09     35.80 o 
  -6   9   3      119.36      102.72      9.96 o 
  -5   9   3     1647.97     1605.11     39.92 o 
  -4   9   3      942.12      958.64     23.15 o 
  -3   9   3       67.04       63.15      6.09 o 
  -2   9   3     1610.13     1607.45     20.15 o 
  -1   9   3       66.04       73.20      4.59 o 
   0   9   3     1472.14     1514.47     17.02 o 
   1   9   3      965.89      944.42     17.52 o 
   2   9   3     1077.12     1070.48     19.28 o 
   3   9   3     1066.77     1089.91     20.03 o 
   4   9   3       20.04       15.24      5.03 o 
   5   9   3     1794.26     1749.61     30.29 o 
   6   9   3      106.57      118.36     10.61 o 
   7   9   3      494.98      500.80     20.15 o 
   8   9   3      164.32      151.34     11.58 o 
  -8  10   3        0.11        1.97      7.53 o 
  -7  10   3       18.56       30.27      7.95 o 
  -6  10   3      271.17      255.72     14.19 o 
  -5  10   3      236.09      220.51     12.70 o 
  -4  10   3        1.22        2.11      4.29 o 
  -3  10   3      847.33      846.25     17.58 o 
  -2  10   3      519.53      509.14     11.80 o 
  -1  10   3        1.91       -1.03      3.19 o 
   0  10   3      193.69      204.98      6.99 o 
   1  10   3       63.73       62.78      6.47 o 
   2  10   3        5.41        0.34      4.25 o 
   3  10   3        0.45       -0.91      4.27 o 
   4  10   3        0.35       -0.83      4.41 o 
   5  10   3       31.41       25.65      6.33 o 
   6  10   3       24.18       27.02      7.05 o 
   7  10   3       79.61       57.49     12.24 o 
  -8  11   3       61.20       53.12     10.80 o 
  -7  11   3     1216.40     1277.85     48.90 o 
  -6  11   3       86.57       94.78     16.70 o 
  -5  11   3      478.65      482.34     23.92 o 
  -4  11   3      236.96      238.98     11.02 o 
  -3  11   3      567.61      576.15     15.30 o 
  -2  11   3     1603.06     1565.96     21.53 o 
  -1  11   3      159.03      168.53      7.63 o 
   0  11   3     1639.42     1674.27     39.89 o 
   1  11   3      111.81      125.10      8.61 o 
   2  11   3      183.55      186.70     10.22 o 
   3  11   3     3089.52     3112.87     38.87 o 
   4  11   3       59.72       56.89      7.55 o 
   5  11   3      894.73      872.59     20.98 o 
   6  11   3       47.89       35.13      7.67 o 
   7  11   3      109.90      112.12     15.30 o 
  -7  12   3        3.49       -5.78      7.38 o 
  -6  12   3      765.35      757.44     27.43 o 
  -5  12   3      223.44      225.82     19.43 o 
  -4  12   3      133.30      148.18     19.20 o 
  -3  12   3      518.88      536.45     19.46 o 
  -2  12   3       24.85       18.08      6.44 o 
  -1  12   3        5.42        0.05      4.66 o 
   0  12   3      413.30      402.96     23.21 o 
   1  12   3      730.86      760.77     25.58 o 
   2  12   3       13.94       17.03      5.67 o 
   3  12   3      376.49      361.46     22.33 o 
   4  12   3      273.88      287.34     13.14 o 
   5  12   3      131.29       95.00     15.35 o 
   6  12   3       98.38       93.28      9.88 o 
  -6  13   3        0.66        0.20      6.88 o 
  -5  13   3      185.02      201.72     14.12 o 
  -4  13   3      220.27      210.82     13.47 o 
  -3  13   3      122.31      113.57      9.14 o 
  -2  13   3       11.77        9.33      6.63 o 
  -1  13   3      151.84      141.48     14.32 o 
   0  13   3      964.38      996.13     24.62 o 
   1  13   3      858.38      784.98     22.10 o 
   2  13   3       98.20       89.63      8.60 o 
   3  13   3      834.19      842.44     22.73 o 
   4  13   3        0.03        6.47      5.98 o 
   5  13   3      100.88      111.04     10.55 o 
  -5  14   3      326.19      332.71     18.83 o 
  -4  14   3      346.55      332.33     16.84 o 
  -3  14   3      828.90      885.03     24.54 o 
  -2  14   3       34.69       34.34      8.32 o 
  -1  14   3      746.45      766.73     28.48 o 
   0  14   3       20.75       12.93      7.43 o 
   1  14   3      587.93      557.52     28.85 o 
   2  14   3      984.38      999.66     26.77 o 
   3  14   3      150.21      142.18     10.93 o 
   4  14   3      538.67      574.20     23.94 o 
  -4  15   3        0.97        3.39      7.53 o 
  -3  15   3       11.43       15.70      9.92 o 
  -2  15   3       14.73       15.33      9.85 o 
  -1  15   3       68.33       63.60     12.96 o 
   0  15   3       12.88       15.69      9.97 o 
   1  15   3        1.65       -2.43      7.21 o 
   2  15   3       53.73       40.71      9.61 o 
   3  15   3       19.89       25.40      9.36 o 
  -1  16   3      475.32      504.87     37.79 o 
   0  16   3       53.29       37.83     12.37 o 
   1  16   3      511.81      478.50     40.36 o 
 -10   0   4      815.36      781.81     38.68 o 
  -9   0   4        3.27       -5.90     10.97 o 
  -8   0   4      273.58      285.38     15.78 o 
  -7   0   4      358.71      362.10     13.56 o 
  -6   0   4     1804.29     1770.47     33.82 o 
  -5   0   4     4087.94     3959.52     46.41 o 
  -4   0   4      199.22      181.04      6.82 o 
  -3   0   4    12417.67    12756.69    124.23 o 
  -2   0   4        7.02        5.84      2.04 o 
  -1   0   4      277.86      263.06      6.27 o 
   0   0   4     1739.44     1569.92     18.18 o 
   1   0   4        2.33        1.81      2.99 o 
   2   0   4    10517.53    10219.58     82.25 o 
   3   0   4      226.09      234.05     12.12 o 
   4   0   4     5874.97     6004.14     93.93 o 
   5   0   4     1581.74     1529.51     33.38 o 
   6   0   4        5.06        3.86      5.72 o 
   7   0   4     1723.38     1777.98     52.57 o 
 -10   1   4       50.24       76.31     18.06 o 
  -9   1   4      162.92      138.38     10.72 o 
  -8   1   4        4.52        5.57      5.66 o 
  -7   1   4       64.41       63.51      5.29 o 
  -6   1   4       54.52       57.95      4.04 o 
  -5   1   4      115.01      121.56      4.54 o 
  -4   1   4     1906.98     1899.95     17.54 o 
  -3   1   4      165.14      186.88      5.75 o 
  -2   1   4      255.26      282.58      5.89 o 
  -1   1   4       74.57       80.28      5.89 o 
   0   1   4      527.28      521.20      6.63 o 
   1   1   4      331.98      291.68      5.56 o 
   2   1   4       30.81       40.75      4.89 o 
   3   1   4     1493.24     1633.00     17.03 o 
   4   1   4        3.01        1.91      2.88 o 
   5   1   4      173.64      179.83     11.18 o 
   6   1   4      172.07      198.94     10.27 o 
   7   1   4       88.51       85.22      8.60 o 
   8   1   4       83.04      124.20     18.20 o 
 -10   2   4       93.13      110.69     20.51 o 
  -9   2   4       76.64       70.15      9.06 o 
  -8   2   4      457.59      489.93     15.38 o 
  -7   2   4       44.90       53.37      5.72 o 
  -6   2   4     1487.35     1529.15     19.00 o 
  -5   2   4     2898.95     2920.55     26.72 o 
  -4   2   4      504.69      523.79     14.72 o 
  -3   2   4     4966.97     4906.84     35.86 o 
  -2   2   4      559.75      518.35      8.34 o 
  -1   2   4     2547.08     2451.76     20.39 o 
   0   2   4     2283.84     2197.08     18.78 o 
   1   2   4      574.42      561.95      8.39 o 
   2   2   4     4378.11     4385.33     32.21 o 
   3   2   4     2160.75     2332.40     24.65 o 
   4   2   4     2578.39     2630.40     28.36 o 
   5   2   4     1733.18     1753.99     23.07 o 
   6   2   4       77.65       66.00      7.41 o 
   7   2   4      144.61      159.31     20.31 o 
   8   2   4       14.41       15.67      8.40 o 
   9   2   4      352.59      385.18     28.74 o 
 -10   3   4       14.30       14.50     10.44 o 
  -9   3   4      546.28      600.56     19.31 o 
  -8   3   4      181.67      170.32      9.10 o 
  -7   3   4     1153.49     1207.41     20.12 o 
  -6   3   4     1685.95     1773.03     20.85 o 
  -5   3   4       40.54       31.16      3.73 o 
  -4   3   4      240.36      204.44      6.34 o 
  -3   3   4      505.11      539.30      9.33 o 
  -2   3   4    11858.76    11998.12     74.31 o 
  -1   3   4      684.57      682.59      9.72 o 
   0   3   4      995.22      947.86      9.85 o 
   1   3   4     4613.75     4524.20     32.66 o 
   2   3   4      800.23      822.36     10.52 o 
   3   3   4     3771.56     3662.12     34.69 o 
   4   3   4     2069.96     2162.09     25.46 o 
   5   3   4      624.22      623.77     13.56 o 
   6   3   4      288.58      321.59     15.07 o 
   7   3   4       61.58       45.61      9.46 o 
   8   3   4      408.17      416.34     20.72 o 
   9   3   4       82.43       48.39     21.47 o 
 -10   4   4       14.11       14.81     10.05 o 
  -9   4   4        1.70       -2.71      5.83 o 
  -8   4   4        1.81       -2.13      4.42 o 
  -7   4   4       79.48       78.11      6.63 o 
  -6   4   4      436.35      436.18     11.85 o 
  -5   4   4      531.59      485.80     10.13 o 
  -4   4   4      476.00      497.19     11.95 o 
  -3   4   4      525.56      540.17     10.26 o 
  -2   4   4      753.07      802.47     12.99 o 
  -1   4   4      184.03      219.72      6.36 o 
   0   4   4       98.40       96.03      3.54 o 
   1   4   4     1371.06     1426.16     13.34 o 
   2   4   4      763.15      794.23     13.54 o 
   3   4   4      791.46      844.41     14.64 o 
   4   4   4      213.37      210.01      8.17 o 
   5   4   4      428.49      418.80     17.81 o 
   6   4   4        5.71       13.06      5.40 o 
   7   4   4        4.23       13.74      7.83 o 
   8   4   4        2.82        0.97      8.09 o 
   9   4   4        1.43      -11.33      8.23 o 
 -10   5   4       53.67       27.25     18.47 o 
  -9   5   4      393.55      423.92     17.51 o 
  -8   5   4       16.38       13.64      5.54 o 
  -7   5   4     1073.95     1064.94     27.87 o 
  -6   5   4      382.20      380.12     13.47 o 
  -5   5   4      572.29      549.57     12.88 o 
  -4   5   4     2584.06     2564.72     24.76 o 
  -3   5   4        9.30       12.88      2.97 o 
  -2   5   4     7753.21     7842.96     57.37 o 
  -1   5   4     4748.33     4882.95     36.54 o 
   0   5   4     3880.33     3774.25     26.68 o 
   1   5   4     9173.13     9221.35     54.37 o 
   2   5   4        1.45        0.19      2.40 o 
   3   5   4     3052.99     2953.07     27.55 o 
   4   5   4      599.17      603.67     12.16 o 
   5   5   4      153.64      165.94     12.53 o 
   6   5   4     1980.69     1910.68     32.76 o 
   7   5   4        1.03        2.53      6.02 o 
   8   5   4      193.47      199.51     13.14 o 
   9   5   4       17.91       21.88     20.63 o 
  -9   6   4        0.24        7.68      7.21 o 
  -8   6   4        9.24        7.07      6.26 o 
  -7   6   4        3.74        1.73      4.43 o 
  -6   6   4       37.17       33.54      5.59 o 
  -5   6   4        7.81       14.82      4.51 o 
  -4   6   4      679.91      693.08     14.31 o 
  -3   6   4     1205.28     1241.78     17.93 o 
  -2   6   4      267.66      280.26      9.07 o 
  -1   6   4     1756.49     1698.41     16.56 o 
   0   6   4     5924.97     5978.27     38.97 o 
   1   6   4      162.16      163.95      5.07 o 
   2   6   4       14.26       25.87      4.85 o 
   3   6   4      385.83      396.51      9.45 o 
   4   6   4      366.58      385.71     11.59 o 
   5   6   4        6.55        2.52      4.30 o 
   6   6   4       13.23        5.24      4.95 o 
   7   6   4      157.84      145.20      9.81 o 
   8   6   4        1.43        9.69      7.28 o 
  -9   7   4      377.24      367.69     22.76 o 
  -8   7   4      121.17      107.49     10.90 o 
  -7   7   4      216.11      220.89     15.61 o 
  -6   7   4      342.33      352.69     15.57 o 
  -5   7   4      464.74      503.90     13.42 o 
  -4   7   4     2017.52     2029.38     26.53 o 
  -3   7   4      473.77      460.74     13.15 o 
  -2   7   4      564.66      517.30     12.44 o 
  -1   7   4     1498.91     1505.97     15.94 o 
   0   7   4     3193.68     3162.28     25.35 o 
   1   7   4     4634.44     4658.22     37.67 o 
   2   7   4       48.55       64.83      5.28 o 
   3   7   4      327.95      340.35     26.47 o 
   4   7   4      105.10      116.30     11.98 o 
   5   7   4      633.55      607.07     15.61 o 
   6   7   4      803.28      764.23     24.50 o 
   7   7   4        3.62        2.86      5.94 o 
   8   7   4      518.80      496.29     19.60 o 
  -9   8   4        0.02       -1.04      9.27 o 
  -8   8   4      168.51      143.93     12.34 o 
  -7   8   4      382.72      363.39     27.21 o 
  -6   8   4      375.09      366.89     12.80 o 
  -5   8   4      338.83      341.25     11.92 o 
  -4   8   4      858.93      841.73     23.26 o 
  -3   8   4     1908.26     1822.71     45.26 o 
  -2   8   4      244.20      236.90      8.51 o 
  -1   8   4     2251.05     2333.54     21.71 o 
   0   8   4     2529.70     2520.58     22.71 o 
   1   8   4      104.43      100.62      5.79 o 
   2   8   4     2031.33     2006.76     26.63 o 
   3   8   4      460.61      462.05     13.20 o 
   4   8   4      174.41      153.93     11.90 o 
   5   8   4      292.34      293.87     23.42 o 
   6   8   4      481.24      483.04     15.36 o 
   7   8   4      797.40      842.31     28.21 o 
   8   8   4        8.12        3.36      6.59 o 
  -8   9   4        0.27        2.55      7.09 o 
  -7   9   4      203.01      205.12     21.18 o 
  -6   9   4      193.97      185.91     10.20 o 
  -5   9   4       50.93       49.41      6.75 o 
  -4   9   4       10.65       10.20      4.66 o 
  -3   9   4       23.10       21.72      4.86 o 
  -2   9   4      319.76      326.51     11.00 o 
  -1   9   4      802.72      826.12     15.70 o 
   0   9   4       75.03       78.81      4.91 o 
   1   9   4        3.16        1.21      3.78 o 
   2   9   4        0.01        4.67      4.14 o 
   3   9   4      208.02      230.98     10.40 o 
   4   9   4       21.86       18.59      5.40 o 
   5   9   4       88.90       92.10      8.32 o 
   6   9   4      108.35      109.67      9.46 o 
   7   9   4        3.07       -1.86      5.80 o 
  -8  10   4      870.86      818.56     25.78 o 
  -7  10   4      293.78      286.25     15.82 o 
  -6  10   4      411.09      390.47     36.65 o 
  -5  10   4      824.30      814.12     18.83 o 
  -4  10   4       10.81        5.77      4.73 o 
  -3  10   4     1483.53     1510.62     24.44 o 
  -2  10   4      137.44      141.65      8.40 o 
  -1  10   4     1400.57     1404.42     22.13 o 
   0  10   4      963.29      977.13     16.11 o 
   1  10   4      184.08      196.60      9.46 o 
   2  10   4     1536.24     1651.35     29.10 o 
   3  10   4      314.49      315.43     26.93 o 
   4  10   4      929.01      952.27     20.76 o 
   5  10   4      839.02      815.98     20.16 o 
   6  10   4      589.39      512.84     16.86 o 
   7  10   4      442.26      439.18     16.99 o 
  -7  11   4       13.10       -2.13      7.11 o 
  -6  11   4       83.61       69.02      9.95 o 
  -5  11   4      316.23      306.91     12.99 o 
  -4  11   4       14.79       15.84      5.55 o 
  -3  11   4       81.20       74.65      7.52 o 
  -2  11   4       21.88       21.27      6.86 o 
  -1  11   4       17.74       12.12      4.90 o 
   0  11   4      280.86      301.34     13.54 o 
   1  11   4       66.21       63.82      7.17 o 
   2  11   4       44.16       59.36      7.33 o 
   3  11   4      156.01      165.23     10.20 o 
   4  11   4      217.92      217.99     11.83 o 
   5  11   4       51.91       60.03     12.36 o 
   6  11   4       10.54        3.25      6.32 o 
  -7  12   4      158.55      191.66     14.97 o 
  -6  12   4      136.67      143.39     13.12 o 
  -5  12   4      749.74      779.51     23.46 o 
  -4  12   4       52.20       52.81      8.14 o 
  -3  12   4      926.44      908.96     22.39 o 
  -2  12   4        5.51        7.37      6.87 o 
  -1  12   4      471.10      495.16     27.08 o 
   0  12   4      637.09      657.75     25.67 o 
   1  12   4       33.95       40.04      7.87 o 
   2  12   4     1132.60     1161.97     23.24 o 
   3  12   4       35.00       39.66      7.25 o 
   4  12   4      586.08      585.98     18.04 o 
   5  12   4      295.68      267.48     13.52 o 
  -6  13   4       55.79       49.64     10.32 o 
  -5  13   4      278.52      267.38     22.32 o 
  -4  13   4      981.46     1008.78     26.47 o 
  -3  13   4       10.59       19.40      6.41 o 
  -2  13   4      514.13      533.15     18.69 o 
  -1  13   4      468.29      487.15     32.42 o 
   0  13   4      256.72      287.88     19.10 o 
   1  13   4      887.69      933.77     31.11 o 
   2  13   4        1.30       -1.12      5.73 o 
   3  13   4      672.74      676.31     19.14 o 
   4  13   4       23.58       13.56      7.12 o 
   5  13   4       42.86       61.20      9.48 o 
  -5  14   4      184.83      178.92     18.23 o 
  -4  14   4        2.86        1.47      7.33 o 
  -3  14   4        6.48        5.26      7.15 o 
  -2  14   4       22.30       23.50     10.68 o 
  -1  14   4       85.87       82.56     13.05 o 
   0  14   4        3.75       -5.02      8.43 o 
   1  14   4       50.79       34.24     10.84 o 
   2  14   4      168.59      147.66     16.37 o 
   3  14   4       16.92       12.15      7.04 o 
   4  14   4       26.88       14.50      7.60 o 
  -3  15   4        6.26       -6.98     12.75 o 
  -2  15   4     1002.95      939.00     47.75 o 
  -1  15   4      353.40      345.73     22.17 o 
   0  15   4      204.99      226.11     18.93 o 
   1  15   4      738.49      742.64     38.09 o 
   2  15   4        6.55        0.28     10.46 o 
 -10   1   5       27.82       30.21     10.03 o 
  -9   1   5      793.22      845.60     22.64 o 
  -8   1   5      890.04      921.82     22.42 o 
  -7   1   5      138.17      129.23     10.90 o 
  -6   1   5     1823.65     1829.37     25.08 o 
  -5   1   5      138.76      137.98      8.29 o 
  -4   1   5     4341.32     4359.96     34.59 o 
  -3   1   5     1841.63     1766.26     19.82 o 
  -2   1   5     1533.31     1520.42     15.58 o 
  -1   1   5     1768.62     1666.20     16.38 o 
   0   1   5      321.36      327.23      5.92 o 
   1   1   5     2938.67     2805.50     21.32 o 
   2   1   5     2533.68     2533.32     20.79 o 
   3   1   5     1541.38     1493.63     16.24 o 
   4   1   5     2201.44     2188.90     23.25 o 
   5   1   5       20.68       30.00      5.85 o 
   6   1   5     1389.55     1412.88     26.62 o 
   7   1   5      190.81      191.55     17.11 o 
   8   1   5      575.84      619.53     35.43 o 
 -10   2   5      233.90      219.64     17.09 o 
  -9   2   5       97.32      121.33     10.86 o 
  -8   2   5      176.24      199.11     11.97 o 
  -7   2   5      396.87      390.05     12.19 o 
  -6   2   5        6.63       11.29      3.65 o 
  -5   2   5     1056.69     1110.55     15.60 o 
  -4   2   5     1808.63     1875.45     20.01 o 
  -3   2   5      418.30      366.56      7.93 o 
  -2   2   5       44.11       64.77      3.76 o 
  -1   2   5      236.51      255.76      6.38 o 
   0   2   5     1961.52     1947.78     18.63 o 
   1   2   5       95.12       91.49      4.22 o 
   2   2   5     3168.13     3105.67     26.39 o 
   3   2   5       10.60        6.26      3.43 o 
   4   2   5      661.03      628.80     13.51 o 
   5   2   5      967.53      959.63     20.61 o 
   6   2   5      228.25      210.84     13.66 o 
   7   2   5      515.34      569.07     22.69 o 
   8   2   5      130.59      137.38     15.77 o 
 -10   3   5       13.21       12.14     13.35 o 
  -9   3   5      102.70      102.88     10.52 o 
  -8   3   5      427.32      421.28     26.38 o 
  -7   3   5      102.63      105.61      7.47 o 
  -6   3   5      510.34      538.09     17.53 o 
  -5   3   5       21.42       24.09      3.87 o 
  -4   3   5     1490.77     1481.08     17.74 o 
  -3   3   5     2011.92     1930.79     23.60 o 
  -2   3   5     2392.85     2287.67     21.66 o 
  -1   3   5     1216.60     1130.65     13.77 o 
   0   3   5     1065.80     1054.71     13.12 o 
   1   3   5     1083.55     1069.64     13.31 o 
   2   3   5      234.83      224.72      7.96 o 
   3   3   5        2.68        1.13      3.32 o 
   4   3   5     1052.73     1093.40     23.11 o 
   5   3   5        0.46        2.87      3.92 o 
   6   3   5      407.06      467.13     20.24 o 
   7   3   5        8.20       12.15      7.54 o 
   8   3   5      211.45      189.43     16.14 o 
 -10   4   5      390.27      391.24     23.58 o 
  -9   4   5       79.69       66.80     10.10 o 
  -8   4   5      866.93      893.63     22.92 o 
  -7   4   5     1326.87     1301.78     22.00 o 
  -6   4   5      108.78      125.90      9.24 o 
  -5   4   5     2057.48     2015.48     22.67 o 
  -4   4   5     1554.68     1608.42     19.11 o 
  -3   4   5      911.48      850.22     18.04 o 
  -2   4   5     4369.69     4360.56     34.48 o 
  -1   4   5        1.37       -0.02      1.82 o 
   0   4   5     5972.81     5838.98     37.41 o 
   1   4   5      247.11      241.25      5.69 o 
   2   4   5      719.97      659.16     13.23 o 
   3   4   5     2515.24     2510.26     28.90 o 
   4   4   5     1274.87     1273.32     24.09 o 
   5   4   5      408.14      433.20     14.99 o 
   6   4   5        0.38        5.00      6.39 o 
   7   4   5      973.33      951.91     30.06 o 
   8   4   5      450.03      406.55     22.00 o 
  -9   5   5       99.88       85.07     13.80 o 
  -8   5   5        7.27       -1.80      5.62 o 
  -7   5   5        3.43        1.81      4.65 o 
  -6   5   5        0.58       -3.30      3.91 o 
  -5   5   5       16.25       16.85      4.47 o 
  -4   5   5       12.03        3.88      3.60 o 
  -3   5   5      192.04      184.93      8.74 o 
  -2   5   5      239.83      234.21      7.31 o 
  -1   5   5      963.95     1077.56     14.45 o 
   0   5   5       23.35       24.58      2.87 o 
   1   5   5      530.72      559.33     10.12 o 
   2   5   5      299.97      328.96      8.54 o 
   3   5   5      117.37      132.80      6.29 o 
   4   5   5      240.94      223.13     10.92 o 
   5   5   5      291.02      265.22     12.73 o 
   6   5   5       10.81        2.62      5.47 o 
   7   5   5      105.99       89.52     12.31 o 
   8   5   5        0.02       -4.33      6.41 o 
  -9   6   5      105.17      102.90     15.13 o 
  -8   6   5      333.06      339.47     13.28 o 
  -7   6   5     1296.67     1361.36     27.79 o 
  -6   6   5       71.70       77.13      8.15 o 
  -5   6   5     1600.75     1622.97     24.05 o 
  -4   6   5      216.25      216.07      9.12 o 
  -3   6   5      375.95      385.77      9.49 o 
  -2   6   5     4492.24     4399.53     36.45 o 
  -1   6   5       31.12       33.40      3.95 o 
   0   6   5     5416.51     5532.49     56.74 o 
   1   6   5      357.79      365.43      8.89 o 
   2   6   5     1558.12     1522.09     18.89 o 
   3   6   5      624.82      621.78     12.30 o 
   4   6   5      207.70      220.50      9.72 o 
   5   6   5     1366.45     1264.37     32.35 o 
   6   6   5        2.55       -1.87      4.66 o 
   7   6   5      322.49      351.43     33.27 o 
   8   6   5      262.52      270.67     15.69 o 
  -9   7   5       47.52       61.72     17.91 o 
  -8   7   5      135.29      118.32     13.60 o 
  -7   7   5      117.50      116.81      8.89 o 
  -6   7   5      835.30      851.89     18.36 o 
  -5   7   5       32.30       22.25      5.74 o 
  -4   7   5     1306.70     1319.90     21.48 o 
  -3   7   5      267.70      252.11      8.35 o 
  -2   7   5       29.28       33.93      4.24 o 
  -1   7   5     1375.21     1439.26     18.37 o 
   0   7   5       59.53       61.80      4.09 o 
   1   7   5      857.68      857.83     13.96 o 
   2   7   5      186.24      184.17      7.28 o 
   3   7   5      229.39      226.84      9.68 o 
   4   7   5       63.99       66.52      6.74 o 
   5   7   5       83.28       88.33      8.03 o 
   6   7   5      628.51      617.03     25.11 o 
   7   7   5        0.57       -0.59      5.79 o 
  -9   8   5       46.34       54.38     10.38 o 
  -8   8   5      243.16      248.23     19.80 o 
  -7   8   5      645.95      618.40     22.47 o 
  -6   8   5       99.56      109.14      8.50 o 
  -5   8   5        5.61        0.61      4.26 o 
  -4   8   5       52.03       44.16      6.02 o 
  -3   8   5      263.08      251.99     11.57 o 
  -2   8   5      215.91      206.39      7.80 o 
  -1   8   5      355.20      357.28      9.63 o 
   0   8   5     2054.53     2061.95     26.98 o 
   1   8   5      441.76      449.18     10.66 o 
   2   8   5     1131.68     1129.01     20.02 o 
   3   8   5      382.29      362.09     12.27 o 
   4   8   5       56.00       55.51      6.89 o 
   5   8   5      104.69      101.94      8.64 o 
   6   8   5        1.79       -6.10      5.25 o 
   7   8   5      205.58      170.57     12.90 o 
  -8   9   5      247.46      231.65     15.24 o 
  -7   9   5      174.78      187.55     13.45 o 
  -6   9   5     1937.82     1907.70     33.67 o 
  -5   9   5      189.32      193.16     10.37 o 
  -4   9   5      152.29      162.45      9.65 o 
  -3   9   5      627.92      672.02     15.94 o 
  -2   9   5      979.46     1008.77     26.40 o 
  -1   9   5     2079.24     2047.20     24.03 o 
   0   9   5       49.90       44.62      5.87 o 
   1   9   5      676.46      718.93     16.11 o 
   2   9   5       65.45       70.98      7.06 o 
   3   9   5      358.18      363.93     12.91 o 
   4   9   5     2417.23     2450.55     49.02 o 
   5   9   5       63.68       51.79      7.42 o 
   6   9   5      721.24      742.13     20.01 o 
   7   9   5       30.65       21.55      7.46 o 
  -8  10   5        0.05        2.85      7.80 o 
  -7  10   5       51.95       55.25      9.64 o 
  -6  10   5       81.68       65.72      8.32 o 
  -5  10   5       30.27       32.34      6.55 o 
  -4  10   5      119.75      118.10      8.84 o 
  -3  10   5       63.77       59.69      7.06 o 
  -2  10   5        2.59        4.67      4.50 o 
  -1  10   5       93.95      100.01      9.06 o 
   0  10   5      129.60      127.34      9.30 o 
   1  10   5      492.96      441.97     16.35 o 
   2  10   5       80.15       63.13      7.00 o 
   3  10   5       26.83       17.91      5.90 o 
   4  10   5      190.96      163.61     10.29 o 
   5  10   5       48.73       39.81      7.68 o 
   6  10   5        1.73        5.12      6.31 o 
  -7  11   5      124.41      125.00     13.00 o 
  -6  11   5      611.91      686.45     22.70 o 
  -5  11   5      125.92      137.25      9.91 o 
  -4  11   5     1423.14     1384.39     25.45 o 
  -3  11   5      732.77      718.03     17.89 o 
  -2  11   5       86.21       92.59      7.98 o 
  -1  11   5      872.31      881.59     28.09 o 
   0  11   5       60.48       61.70      9.67 o 
   1  11   5      529.74      583.32     19.34 o 
   2  11   5      309.97      358.19     16.11 o 
   3  11   5      408.67      417.47     14.84 o 
   4  11   5     1145.91     1083.45     23.48 o 
   5  11   5        6.89       10.82      6.50 o 
   6  11   5      597.61      620.81     20.42 o 
  -6  12   5        1.17        2.71      7.36 o 
  -5  12   5      388.98      409.53     15.53 o 
  -4  12   5       14.42       10.57      6.31 o 
  -3  12   5      140.34      148.13      9.93 o 
  -2  12   5      505.04      464.75     20.43 o 
  -1  12   5        2.40        2.44      8.02 o 
   0  12   5        7.20       10.61     16.87 o 
   1  12   5       11.39        1.00      6.02 o 
   2  12   5      855.57      754.02     23.07 o 
   3  12   5      125.95      134.03     11.31 o 
   4  12   5      125.73      143.10     10.90 o 
   5  12   5      266.62      273.54     14.19 o 
  -5  13   5       26.83       41.86      9.37 o 
  -4  13   5      660.75      727.98     32.27 o 
  -3  13   5      298.21      330.81     16.63 o 
  -2  13   5      105.35       92.62     13.56 o 
  -1  13   5       64.46       66.93     12.11 o 
   0  13   5       90.58       84.66     19.93 o 
   1  13   5      260.82      244.71     18.50 o 
   2  13   5      253.16      264.70     19.25 o 
   3  13   5       87.72       80.67     11.22 o 
   4  13   5       64.21       68.03     11.80 o 
  -4  14   5      128.00      140.08     11.20 o 
  -3  14   5      396.01      409.82     66.70 o 
  -2  14   5      509.54      541.37     25.68 o 
  -1  14   5        2.58        5.99      9.21 o 
   0  14   5      711.06      707.96     51.43 o 
   1  14   5      104.22       82.34     23.31 o 
   2  14   5      529.88      526.88     26.30 o 
   3  14   5      158.59      169.13     14.31 o 
  -2  15   5        0.58       -4.48      9.57 o 
  -1  15   5       18.37        7.71     10.07 o 
   0  15   5        3.58       -6.39      8.86 o 
   1  15   5        0.53       10.05     10.87 o 
 -10   0   6       57.99       77.77     16.94 o 
  -9   0   6      546.96      605.76     33.46 o 
  -8   0   6       12.91        7.70      9.17 o 
  -7   0   6      153.50      160.68     13.08 o 
  -6   0   6      218.27      226.06     13.79 o 
  -5   0   6     1610.87     1640.60     33.08 o 
  -4   0   6     3378.88     3346.91     67.63 o 
  -3   0   6      517.11      478.13     16.07 o 
  -2   0   6     6007.94     5716.01    171.76 o 
  -1   0   6        3.09        4.70      3.38 o 
   0   0   6     2742.14     2721.75     30.24 o 
   1   0   6     2224.85     2161.97     26.76 o 
   2   0   6     1019.46     1057.72     18.50 o 
   3   0   6     5942.55     5847.57     71.39 o 
   4   0   6      322.14      366.81     15.49 o 
   5   0   6      538.77      496.82     18.86 o 
   6   0   6     2143.74     2220.70     62.38 o 
   7   0   6        3.32        5.50     11.67 o 
 -10   1   6       46.13       42.59     12.29 o 
  -9   1   6       35.21       30.64      8.30 o 
  -8   1   6       16.56       15.75      6.87 o 
  -7   1   6       24.17       20.78      5.50 o 
  -6   1   6      516.39      538.26     14.01 o 
  -5   1   6        0.74       -3.93      4.21 o 
  -4   1   6      263.63      277.92     11.71 o 
  -3   1   6        2.12        2.95      2.44 o 
  -2   1   6       90.01       91.34      4.68 o 
  -1   1   6      556.27      529.49      7.65 o 
   0   1   6      801.30      809.61     10.18 o 
   1   1   6     1813.21     1852.17     17.25 o 
   2   1   6      151.69      147.23      5.31 o 
   3   1   6        9.29       17.86      3.78 o 
   4   1   6      138.31      134.26      7.42 o 
   5   1   6      530.50      493.12     15.82 o 
   6   1   6      221.44      253.12     13.88 o 
   7   1   6        1.38        3.18      6.00 o 
   8   1   6        5.45       -4.35     12.05 o 
 -10   2   6      169.98      165.29     20.88 o 
  -9   2   6       92.03       85.84     10.42 o 
  -8   2   6        0.75       -2.77      6.02 o 
  -7   2   6      899.57      910.60     19.06 o 
  -6   2   6      369.01      363.01     11.79 o 
  -5   2   6       68.21       63.18      5.95 o 
  -4   2   6     2400.28     2388.99     29.93 o 
  -3   2   6     2351.14     2389.56     23.24 o 
  -2   2   6     5110.03     4967.55     37.71 o 
  -1   2   6     2136.78     2152.20     20.97 o 
   0   2   6      613.72      557.65      9.91 o 
   1   2   6      224.86      210.16      7.55 o 
   2   2   6      218.17      199.80      7.97 o 
   3   2   6     2801.18     2838.71     31.58 o 
   4   2   6      116.58      112.30      7.18 o 
   5   2   6      365.44      387.89     14.20 o 
   6   2   6      947.63      961.98     22.86 o 
   7   2   6       87.96       78.15     11.91 o 
   8   2   6      179.08      173.06     47.85 o 
 -10   3   6      132.82      100.29     11.81 o 
  -9   3   6       73.65       95.00     10.79 o 
  -8   3   6      320.89      340.89     15.18 o 
  -7   3   6       41.72       31.91      6.95 o 
  -6   3   6      612.70      646.65     21.38 o 
  -5   3   6      587.05      587.60     13.97 o 
  -4   3   6     1745.70     1684.79     20.05 o 
  -3   3   6      771.70      732.04     19.17 o 
  -2   3   6       34.56       31.74      4.07 o 
  -1   3   6     3308.47     3269.93     28.35 o 
   0   3   6     3746.04     3735.93     31.10 o 
   1   3   6      789.68      788.17     12.84 o 
   2   3   6     2208.04     2172.11     32.40 o 
   3   3   6       33.05       42.23      5.38 o 
   4   3   6      972.64     1015.46     18.45 o 
   5   3   6      299.00      309.12     18.88 o 
   6   3   6      434.68      499.94     21.43 o 
   7   3   6      266.09      242.58     17.15 o 
   8   3   6        0.82       -0.44      8.13 o 
  -9   4   6      129.05      119.57     11.71 o 
  -8   4   6       40.51       24.05      7.57 o 
  -7   4   6        6.77       -2.03      5.90 o 
  -6   4   6        3.77        3.64      5.09 o 
  -5   4   6     1622.11     1688.01     32.05 o 
  -4   4   6      489.44      501.31     13.17 o 
  -3   4   6      858.49      866.26     13.83 o 
  -2   4   6      981.05      979.29     14.28 o 
  -1   4   6      526.80      493.48     12.96 o 
   0   4   6      117.89      122.43      5.44 o 
   1   4   6       20.75       20.38      4.29 o 
   2   4   6       22.54       16.12      5.98 o 
   3   4   6      164.24      157.79      8.92 o 
   4   4   6      291.97      260.77     10.26 o 
   5   4   6     1439.13     1456.49     28.25 o 
   6   4   6       31.61       28.67      9.03 o 
   7   4   6        6.09       10.46      8.31 o 
   8   4   6        0.87       19.30     10.16 o 
  -9   5   6       10.71       11.24      7.54 o 
  -8   5   6      836.29      857.39     23.54 o 
  -7   5   6       23.51       15.72      6.68 o 
  -6   5   6     1398.01     1442.89     23.64 o 
  -5   5   6      448.56      460.80     12.97 o 
  -4   5   6      334.80      349.44     10.95 o 
  -3   5   6     4642.88     4599.47     38.58 o 
  -2   5   6      304.05      319.84      8.78 o 
  -1   5   6     2474.24     2418.50     24.44 o 
   0   5   6     1324.31     1229.53     16.04 o 
   1   5   6      183.64      190.52      6.86 o 
   2   5   6     4123.99     4084.78     35.66 o 
   3   5   6       36.15       59.83      6.09 o 
   4   5   6     1447.50     1493.78     24.14 o 
   5   5   6       38.96       44.64      7.96 o 
   6   5   6      281.92      290.25     18.74 o 
   7   5   6      449.49      490.51     23.43 o 
  -9   6   6        0.87        5.86     10.19 o 
  -8   6   6       35.47       31.64      8.52 o 
  -7   6   6      301.18      258.37     13.76 o 
  -6   6   6      279.74      277.64     11.33 o 
  -5   6   6        9.34       10.76      4.91 o 
  -4   6   6       21.07       19.33      4.88 o 
  -3   6   6      156.79      152.39      6.90 o 
  -2   6   6      213.09      199.24      7.47 o 
  -1   6   6       84.02       91.92      5.63 o 
   0   6   6      177.56      170.99      6.80 o 
   1   6   6      348.31      341.93     10.97 o 
   2   6   6      308.38      282.86      8.72 o 
   3   6   6      217.30      242.45      8.84 o 
   4   6   6      308.69      291.39     11.24 o 
   5   6   6       21.93        2.81      4.95 o 
   6   6   6       10.65        9.70      5.68 o 
   7   6   6       63.97       42.75      9.53 o 
  -9   7   6        5.58       22.97     11.55 o 
  -8   7   6      350.71      359.05     17.02 o 
  -7   7   6        5.56        5.93      5.55 o 
  -6   7   6      995.61      983.76     20.43 o 
  -5   7   6      354.71      382.37     12.80 o 
  -4   7   6        4.87        2.56      4.18 o 
  -3   7   6      887.13      904.24     16.36 o 
  -2   7   6       32.89       29.46      4.42 o 
  -1   7   6     1389.54     1391.46     18.80 o 
   0   7   6      695.94      734.27     16.38 o 
   1   7   6      667.68      671.56     15.27 o 
   2   7   6     2702.44     2773.19     29.05 o 
   3   7   6        6.22        5.40      4.49 o 
   4   7   6      791.80      797.28     18.25 o 
   5   7   6       35.00       23.36      6.25 o 
   6   7   6      246.19      240.59     13.90 o 
   7   7   6      308.45      287.33     15.89 o 
  -8   8   6       12.45       -0.67      9.11 o 
  -7   8   6      343.82      351.81     14.88 o 
  -6   8   6       36.43       38.64      6.91 o 
  -5   8   6      844.28      751.65     17.89 o 
  -4   8   6     1123.53     1129.84     21.28 o 
  -3   8   6       11.35        7.09      4.61 o 
  -2   8   6      334.70      358.19     10.24 o 
  -1   8   6        9.55       13.14      4.09 o 
   0   8   6     5620.85     5555.92     52.83 o 
   1   8   6      839.77      825.51     17.45 o 
   2   8   6      169.49      161.69     10.97 o 
   3   8   6      553.72      560.59     15.40 o 
   4   8   6      162.98      169.40      9.93 o 
   5   8   6      671.81      659.51     17.98 o 
   6   8   6      249.09      257.82     25.45 o 
  -8   9   6       73.47       79.40     11.23 o 
  -7   9   6       80.18       80.90      9.11 o 
  -6   9   6       24.28       27.22      6.49 o 
  -5   9   6      241.54      225.77     11.36 o 
  -4   9   6       38.52       40.95      8.60 o 
  -3   9   6       53.13       54.26      6.89 o 
  -2   9   6       36.12       41.12      6.08 o 
  -1   9   6       31.71       19.82      5.10 o 
   0   9   6      248.90      251.74     10.68 o 
   1   9   6      465.32      443.26     17.66 o 
   2   9   6      205.55      191.15     13.14 o 
   3   9   6       12.71       10.61      5.48 o 
   4   9   6      136.98      127.65     14.47 o 
   5   9   6        3.46        2.89      5.86 o 
   6   9   6        0.50       -6.53      7.65 o 
  -7  10   6      471.29      475.54     20.22 o 
  -6  10   6      151.09      155.79     10.81 o 
  -5  10   6       71.22       93.53     13.70 o 
  -4  10   6      692.04      717.34     18.18 o 
  -3  10   6      161.95      161.48     10.20 o 
  -2  10   6     2735.98     2868.52     36.02 o 
  -1  10   6       11.85        7.47      5.79 o 
   0  10   6     1020.70     1042.39     20.84 o 
   1  10   6     1324.74     1325.62     28.56 o 
   2  10   6       28.52       33.37      8.17 o 
   3  10   6     1200.99     1236.38     32.35 o 
   4  10   6      129.35       91.22      8.94 o 
   5  10   6      309.53      319.65     17.07 o 
  -6  11   6       17.83        6.61      6.53 o 
  -5  11   6        6.28        4.67      6.06 o 
  -4  11   6      124.96      128.90      9.80 o 
  -3  11   6      151.07      138.01      9.67 o 
  -2  11   6      158.39      159.80     13.65 o 
  -1  11   6      364.21      361.62     15.62 o 
   0  11   6       22.70       31.59     10.33 o 
   1  11   6        8.79       11.33      8.41 o 
   2  11   6      245.46      276.96     24.12 o 
   3  11   6        0.20       -1.50      6.42 o 
   4  11   6      132.98      133.97     12.62 o 
   5  11   6        7.88        2.26      6.27 o 
  -6  12   6      147.03      124.12     13.01 o 
  -5  12   6      416.35      406.32     24.61 o 
  -4  12   6      649.57      650.03     23.92 o 
  -3  12   6        8.94        1.80      5.78 o 
  -2  12   6      926.57      948.28     25.21 o 
  -1  12   6       51.26       63.15     12.02 o 
   0  12   6       88.56       94.28     13.38 o 
   1  12   6      499.61      514.05     19.70 o 
   2  12   6       75.06       78.11     10.53 o 
   3  12   6      144.89      156.67     18.17 o 
   4  12   6       86.68       58.11     12.81 o 
  -5  13   6       63.49       45.04      9.73 o 
  -4  13   6      345.58      343.46     15.13 o 
  -3  13   6      268.69      317.24     16.68 o 
  -2  13   6       94.43       88.73     20.06 o 
  -1  13   6      422.15      471.42     24.13 o 
   0  13   6      186.28      204.60     18.07 o 
   1  13   6      459.36      529.55     25.68 o 
   2  13   6      316.43      332.46     17.45 o 
   3  13   6       12.33       13.12      8.37 o 
  -3  14   6       66.70       74.85     15.90 o 
  -2  14   6       30.51       29.66     11.57 o 
  -1  14   6      114.90      121.46     15.65 o 
   0  14   6        6.23       14.22     10.17 o 
   1  14   6       30.30       32.01     10.97 o 
  -9   1   7       11.83        4.04      6.75 o 
  -8   1   7      566.24      619.05     19.92 o 
  -7   1   7      427.53      458.15     14.39 o 
  -6   1   7       25.43       15.90      5.15 o 
  -5   1   7     2298.35     2371.04     30.49 o 
  -4   1   7      479.80      504.57     12.98 o 
  -3   1   7     1987.50     1860.44     24.62 o 
  -2   1   7     1115.32     1059.24     17.64 o 
  -1   1   7     1026.16     1062.66     14.43 o 
   0   1   7     2620.36     2493.18     24.34 o 
   1   1   7       10.33        8.98      2.89 o 
   2   1   7     1856.32     1890.42     24.58 o 
   3   1   7      213.32      219.93      8.92 o 
   4   1   7      398.89      420.82     19.41 o 
   5   1   7     1359.00     1418.26     27.84 o 
   6   1   7       10.21        3.15      6.18 o 
   7   1   7      406.80      434.50     31.86 o 
  -9   2   7       48.54       42.14     14.06 o 
  -8   2   7      359.14      345.33     16.25 o 
  -7   2   7       48.89       52.85      7.27 o 
  -6   2   7      381.20      379.64     12.86 o 
  -5   2   7      924.02      899.53     18.00 o 
  -4   2   7      670.23      635.20     14.53 o 
  -3   2   7      338.98      314.84     10.18 o 
  -2   2   7       20.73       13.69      4.00 o 
  -1   2   7      928.85      911.88     14.15 o 
   0   2   7      914.98      863.38     13.41 o 
   1   2   7     2669.74     2700.17     28.89 o 
   2   2   7      460.89      429.97     11.78 o 
   3   2   7       65.72       53.03      5.81 o 
   4   2   7      252.85      265.43     12.17 o 
   5   2   7       24.41       18.19      7.13 o 
   6   2   7      420.53      427.74     16.77 o 
   7   2   7       34.05       37.53     10.67 o 
  -9   3   7       16.25       11.16      8.12 o 
  -8   3   7      358.86      392.65     16.92 o 
  -7   3   7      876.75      878.71     22.94 o 
  -6   3   7       17.90        8.11      4.82 o 
  -5   3   7      375.94      401.03     12.51 o 
  -4   3   7       76.12       85.92      6.81 o 
  -3   3   7      378.80      383.59     11.06 o 
  -2   3   7     1257.55     1218.40     21.36 o 
  -1   3   7      586.39      581.67     11.22 o 
   0   3   7      375.07      396.44      9.83 o 
   1   3   7       97.93       99.04      6.61 o 
   2   3   7      366.19      381.34     11.50 o 
   3   3   7       56.12       55.29      6.02 o 
   4   3   7      220.99      221.64     11.41 o 
   5   3   7      597.82      621.49     18.63 o 
   6   3   7        0.49        5.14      7.65 o 
   7   3   7      226.36      213.17     38.24 o 
  -9   4   7      348.16      340.84     34.93 o 
  -8   4   7      220.24      221.75     14.13 o 
  -7   4   7      667.76      667.46     20.50 o 
  -6   4   7     1802.82     1796.04     32.48 o 
  -5   4   7      157.45      123.41      8.43 o 
  -4   4   7     1577.65     1562.38     23.70 o 
  -3   4   7       49.54       48.96      4.84 o 
  -2   4   7      414.52      397.83      9.69 o 
  -1   4   7     3176.07     3100.16     29.17 o 
   0   4   7        1.41        6.88      3.24 o 
   1   4   7     1696.63     1696.44     24.05 o 
   2   4   7      177.62      198.84     10.64 o 
   3   4   7      900.05      879.71     17.92 o 
   4   4   7      414.41      416.53     13.11 o 
   5   4   7      422.03      394.86     30.42 o 
   6   4   7      650.12      629.84     25.53 o 
   7   4   7        0.37       -4.98      8.06 o 
  -9   5   7       21.83       28.41      8.90 o 
  -8   5   7        1.87       10.46      7.64 o 
  -7   5   7        8.77        6.28      6.43 o 
  -6   5   7        1.45        3.36      6.04 o 
  -5   5   7      360.62      299.69     13.50 o 
  -4   5   7        0.28        0.03      3.56 o 
  -3   5   7      206.08      216.01      8.01 o 
  -2   5   7       67.73       73.02      5.49 o 
  -1   5   7        6.07        1.77      3.11 o 
   0   5   7       21.78       21.89      4.75 o 
   1   5   7      519.00      497.61     13.26 o 
   2   5   7       83.53       88.89      7.12 o 
   3   5   7      950.41      905.20     18.36 o 
   4   5   7        2.34       -0.82      7.71 o 
   5   5   7       53.02       63.95     11.19 o 
   6   5   7        2.96       21.30      9.38 o 
   7   5   7        7.05        5.78      8.77 o 
  -8   6   7      152.86      167.75     13.33 o 
  -7   6   7      519.66      513.93     22.01 o 
  -6   6   7      615.23      622.21     19.88 o 
  -5   6   7        8.07       19.39      6.16 o 
  -4   6   7     1782.70     1833.74     23.53 o 
  -3   6   7     1639.13     1672.76     21.81 o 
  -2   6   7      587.41      555.08     12.16 o 
  -1   6   7       51.13       54.84      5.93 o 
   0   6   7       59.62       55.00      6.19 o 
   1   6   7     1699.63     1671.89     28.17 o 
   2   6   7      602.27      600.48     15.09 o 
   3   6   7     1850.25     1821.17     27.35 o 
   4   6   7      848.23      811.17     35.97 o 
   5   6   7      175.98      161.92     10.10 o 
   6   6   7      130.49      129.75     11.58 o 
  -8   7   7      119.52       79.40     11.02 o 
  -7   7   7      124.48      109.89     11.27 o 
  -6   7   7      440.46      460.89     22.36 o 
  -5   7   7      710.79      725.05     17.56 o 
  -4   7   7      492.16      487.41     14.16 o 
  -3   7   7      268.03      270.37      9.45 o 
  -2   7   7      759.38      741.47     14.51 o 
  -1   7   7        3.04        6.06      4.75 o 
   0   7   7       10.37        8.84      4.74 o 
   1   7   7      351.80      345.04     11.98 o 
   2   7   7      380.07      353.36     20.39 o 
   3   7   7      153.88      156.43     11.56 o 
   4   7   7      269.86      256.14     13.82 o 
   5   7   7      179.53      164.25     17.58 o 
   6   7   7       43.17       56.61      9.37 o 
  -8   8   7       19.96       12.69      8.24 o 
  -7   8   7      145.73      130.37     12.45 o 
  -6   8   7      484.50      502.37     18.98 o 
  -5   8   7        5.85        7.74      5.58 o 
  -4   8   7      167.09      202.64     10.44 o 
  -3   8   7        2.60       -4.18      4.33 o 
  -2   8   7      495.01      481.48     18.94 o 
  -1   8   7      330.32      368.71     12.58 o 
   0   8   7       13.41       16.91      5.19 o 
   1   8   7      961.68      952.70     19.64 o 
   2   8   7      212.46      204.98     12.59 o 
   3   8   7      759.04      773.75     22.59 o 
   4   8   7      213.31      197.62     13.41 o 
   5   8   7        7.18        2.24      5.73 o 
   6   8   7       69.90       64.99     13.14 o 
  -7   9   7      186.59      209.81     21.57 o 
  -6   9   7        2.33       11.17      6.33 o 
  -5   9   7      791.99      773.29     19.26 o 
  -4   9   7       14.39       16.26      5.86 o 
  -3   9   7     1027.11     1039.97     21.01 o 
  -2   9   7     1241.40     1232.68     29.26 o 
  -1   9   7      523.91      524.71     15.00 o 
   0   9   7     1007.63     1035.42     21.00 o 
   1   9   7       13.24        3.70      5.99 o 
   2   9   7      749.73      772.95     22.67 o 
   3   9   7      251.11      243.80     18.26 o 
   4   9   7      139.40      135.53     12.33 o 
   5   9   7      483.62      521.67     22.10 o 
  -7  10   7        2.63        0.86      7.96 o 
  -6  10   7       99.52       83.14      9.28 o 
  -5  10   7       20.06       19.73      6.61 o 
  -4  10   7        9.14       -3.42      5.52 o 
  -3  10   7       28.93       30.98      8.24 o 
  -2  10   7      305.40      299.62     25.28 o 
  -1  10   7        5.91        6.90      6.02 o 
   0  10   7       58.85       46.43      9.96 o 
   1  10   7       87.53       78.72     10.09 o 
   2  10   7       11.40       14.84      7.37 o 
   3  10   7       34.77       41.88      9.17 o 
   4  10   7      111.01      125.79     12.50 o 
   5  10   7        0.85        3.92      9.80 o 
  -6  11   7       89.17      101.55     10.59 o 
  -5  11   7      291.55      308.30     14.36 o 
  -4  11   7      120.49      110.78      9.85 o 
  -3  11   7     1139.42     1126.98     27.88 o 
  -2  11   7      387.18      413.88     17.38 o 
  -1  11   7      201.01      205.00     13.06 o 
   0  11   7      988.92     1030.39     26.61 o 
   1  11   7        5.13       -8.84      6.07 o 
   2  11   7      365.45      376.59     19.73 o 
   3  11   7      239.03      228.02     15.34 o 
   4  11   7      151.14      140.52     13.46 o 
  -5  12   7        0.60       -6.15      6.27 o 
  -4  12   7      145.71      166.02     14.26 o 
  -3  12   7        0.28        1.22      7.18 o 
  -2  12   7      525.77      551.02     20.46 o 
  -1  12   7      366.39      386.56     31.46 o 
   0  12   7       39.92       29.88     10.55 o 
   1  12   7       47.34       45.37      9.49 o 
   2  12   7        1.41        8.19      8.16 o 
   3  12   7      287.03      253.42     16.49 o 
  -3  13   7      148.28      159.26     15.39 o 
  -2  13   7      126.67      110.70     24.71 o 
  -1  13   7       47.13       53.27     12.93 o 
   0  13   7      233.91      277.50     38.07 o 
   1  13   7        9.05       15.98     10.47 o 
  -9   0   8       38.93       45.06     16.04 o 
  -8   0   8      492.53      519.21     23.96 o 
  -7   0   8      263.85      284.76     17.92 o 
  -6   0   8      119.49      112.68     12.39 o 
  -5   0   8      214.82      211.97     14.19 o 
  -4   0   8     1660.31     1618.73     34.85 o 
  -3   0   8     3789.71     3582.81     55.18 o 
  -2   0   8      281.36      319.63     30.21 o 
  -1   0   8     4035.61     4019.69     57.64 o 
   0   0   8      601.10      607.70     20.74 o 
   1   0   8      664.04      624.58     31.47 o 
   2   0   8     1745.18     1831.63     34.65 o 
   3   0   8      192.39      186.40     12.50 o 
   4   0   8      784.21      813.69     25.20 o 
   5   0   8       10.86       10.78      7.44 o 
   6   0   8      170.43      162.88     22.48 o 
  -9   1   8        0.27       -2.45      7.95 o 
  -8   1   8        0.54        4.84      6.74 o 
  -7   1   8      103.93      102.43      8.97 o 
  -6   1   8        6.58       11.21      5.08 o 
  -5   1   8      348.26      363.73     12.52 o 
  -4   1   8        2.93        5.33      4.17 o 
  -3   1   8       25.86       26.13      7.25 o 
  -2   1   8      293.97      262.08     10.05 o 
  -1   1   8       42.11       34.15      5.18 o 
   0   1   8      680.50      656.46     14.70 o 
   1   1   8        0.89        0.61      3.45 o 
   2   1   8       33.70       38.31      4.74 o 
   3   1   8      449.19      449.10     12.77 o 
   4   1   8      255.48      281.86     13.24 o 
   5   1   8       10.11        9.66      9.08 o 
   6   1   8        1.43       11.62      9.32 o 
  -9   2   8      164.46      185.83     14.03 o 
  -8   2   8      265.36      280.68     15.34 o 
  -7   2   8      102.97       83.12      8.38 o 
  -6   2   8      376.13      391.61     13.57 o 
  -5   2   8        6.70        5.15      4.69 o 
  -4   2   8      391.44      412.84     12.70 o 
  -3   2   8      899.21      925.34     18.04 o 
  -2   2   8      142.36      145.37      8.07 o 
  -1   2   8     3517.30     3473.41     47.69 o 
   0   2   8     1021.33     1046.69     15.83 o 
   1   2   8      614.35      583.66     22.31 o 
   2   2   8      123.42      113.72      7.51 o 
   3   2   8      141.16      138.35      9.58 o 
   4   2   8      421.44      454.46     16.35 o 
   5   2   8        4.10       -0.88      5.97 o 
   6   2   8      579.79      584.57     24.70 o 
  -9   3   8      116.35      112.01     19.09 o 
  -8   3   8        3.18       -5.31      8.38 o 
  -7   3   8      726.61      718.52     26.60 o 
  -6   3   8      193.77      199.63     10.50 o 
  -5   3   8      982.23      953.64     19.61 o 
  -4   3   8      115.56      110.19      7.82 o 
  -3   3   8      305.80      323.85     11.25 o 
  -2   3   8     2102.97     2045.08     27.36 o 
  -1   3   8       79.43       87.88      6.76 o 
   0   3   8     1697.50     1685.25     23.52 o 
   1   3   8      500.74      505.06     13.33 o 
   2   3   8      705.70      681.98     15.75 o 
   3   3   8      516.29      546.12     14.79 o 
   4   3   8      579.77      552.63     17.78 o 
   5   3   8      990.35     1041.55     42.95 o 
   6   3   8        2.15        3.01      8.40 o 
  -8   4   8       50.73       44.02      9.46 o 
  -7   4   8        4.98        5.21      6.67 o 
  -6   4   8       23.92       20.36      8.09 o 
  -5   4   8      118.23      123.37      8.88 o 
  -4   4   8       21.04       18.63      5.23 o 
  -3   4   8        6.87        8.20      4.28 o 
  -2   4   8       12.30        5.87      4.39 o 
  -1   4   8      502.09      455.47     13.89 o 
   0   4   8        4.05        4.74      4.33 o 
   1   4   8      116.77      124.81      7.90 o 
   2   4   8       10.73        7.74      5.10 o 
   3   4   8        8.82        4.10      4.85 o 
   4   4   8       43.37       38.97      7.53 o 
   5   4   8       10.03        1.91     14.79 o 
   6   4   8      181.66      189.14     16.86 o 
  -8   5   8       12.20       17.11      8.34 o 
  -7   5   8      452.54      457.49     18.29 o 
  -6   5   8        7.03       -2.21      6.06 o 
  -5   5   8      693.04      685.83     20.12 o 
  -4   5   8     1502.46     1469.26     24.38 o 
  -3   5   8      526.39      478.26     13.61 o 
  -2   5   8      666.13      670.08     13.52 o 
  -1   5   8      151.59      142.54      6.95 o 
   0   5   8      713.93      720.97     24.37 o 
   1   5   8      972.85      994.70     19.37 o 
   2   5   8      509.96      496.97     14.92 o 
   3   5   8     2470.03     2475.14     33.49 o 
   4   5   8       37.91       28.77      7.50 o 
   5   5   8      416.16      427.52     22.04 o 
   6   5   8      106.74      106.90     14.61 o 
  -8   6   8        4.92        2.88      8.10 o 
  -7   6   8        9.73       18.66      8.69 o 
  -6   6   8       78.65       80.25     10.29 o 
  -5   6   8       22.37       25.06      7.40 o 
  -4   6   8      198.95      201.81     10.28 o 
  -3   6   8       97.03      100.43      7.86 o 
  -2   6   8       97.48      106.68      6.64 o 
  -1   6   8       16.07       11.53      4.85 o 
   0   6   8      124.56      114.19      8.00 o 
   1   6   8      305.87      299.48     11.61 o 
   2   6   8      134.18      150.77      9.15 o 
   3   6   8       62.09       65.51      9.04 o 
   4   6   8       72.25       83.72     10.03 o 
   5   6   8       33.04       40.66     10.67 o 
   6   6   8       55.56       70.81     17.77 o 
  -7   7   8       98.82      109.03     19.42 o 
  -6   7   8        3.78        8.09      7.26 o 
  -5   7   8      832.07      832.54     23.14 o 
  -4   7   8      923.12      903.09     23.45 o 
  -3   7   8      265.35      265.58      9.93 o 
  -2   7   8      684.79      691.42     14.60 o 
  -1   7   8       42.01       41.62      6.18 o 
   0   7   8      231.67      267.93     14.12 o 
   1   7   8     1430.38     1448.53     24.86 o 
   2   7   8       81.45       84.43      8.00 o 
   3   7   8      811.79      811.38     23.68 o 
   4   7   8      100.56      100.40     18.73 o 
   5   7   8      214.66      206.07     17.49 o 
  -7   8   8       73.47       65.47     15.27 o 
  -6   8   8      425.95      415.38     19.36 o 
  -5   8   8      175.09      144.44     12.12 o 
  -4   8   8      273.49      287.48     21.88 o 
  -3   8   8      533.46      553.61     15.66 o 
  -2   8   8       32.96       29.72      6.00 o 
  -1   8   8      770.85      792.31     28.51 o 
   0   8   8       92.28       91.57      8.28 o 
   1   8   8     1032.15     1016.21     27.58 o 
   2   8   8      238.15      221.52     13.67 o 
   3   8   8       17.86       16.98      9.39 o 
   4   8   8      703.61      792.51     24.57 o 
   5   8   8       56.17       39.15      9.61 o 
  -6   9   8        4.36        1.67      7.39 o 
  -5   9   8      204.23      234.57     14.73 o 
  -4   9   8       70.11       77.58     10.72 o 
  -3   9   8       48.19       33.27      6.78 o 
  -2   9   8       33.83       31.85      7.65 o 
  -1   9   8      472.54      428.86     17.46 o 
   0   9   8      193.51      190.96     10.81 o 
   1   9   8        2.07       10.28      6.94 o 
   2   9   8        3.15        5.78      8.68 o 
   3   9   8        4.06       13.19      7.72 o 
   4   9   8       18.61       18.42      8.24 o 
  -6  10   8      436.12      500.09     29.23 o 
  -5  10   8       76.39       84.50     11.21 o 
  -4  10   8      220.33      234.70     12.57 o 
  -3  10   8      607.39      659.91     21.48 o 
  -2  10   8       61.18       64.46      9.42 o 
  -1  10   8     1571.17     1693.02     39.13 o 
   0  10   8      119.33      121.13     16.76 o 
   1  10   8      530.04      495.56     19.60 o 
   2  10   8      667.56      639.81     22.30 o 
   3  10   8       29.61       40.13      9.61 o 
  -5  11   8       10.98        8.76      7.01 o 
  -4  11   8        1.02       -3.88      6.02 o 
  -3  11   8      200.01      184.78     13.60 o 
  -2  11   8       81.52       66.45      9.84 o 
  -1  11   8       46.25       62.84     12.18 o 
   0  11   8      147.36      133.67     15.93 o 
   1  11   8      365.27      382.81     23.29 o 
   2  11   8       14.78       27.38      9.57 o 
  -3  12   8      456.67      483.93     20.35 o 
  -2  12   8        0.37        3.35      7.41 o 
  -1  12   8      163.10      160.94     17.25 o 
   0  12   8        7.68       -0.27      8.91 o 
   1  12   8      392.59      421.71     19.86 o 
  -8   1   9        1.48        7.43      7.50 o 
  -7   1   9      599.40      608.45     18.08 o 
  -6   1   9      341.64      332.01     22.41 o 
  -5   1   9       38.67       42.68      6.67 o 
  -4   1   9     1409.15     1371.63     23.94 o 
  -3   1   9      275.23      268.84     11.07 o 
  -2   1   9     1170.22     1161.43     21.11 o 
  -1   1   9      471.38      432.82     13.14 o 
   0   1   9      177.03      179.04      9.75 o 
   1   1   9     2345.53     2358.28     63.11 o 
   2   1   9        2.40        8.31      7.19 o 
   3   1   9      264.55      281.45     14.69 o 
   4   1   9       24.87       31.54      7.60 o 
   5   1   9      360.81      355.78     16.44 o 
  -8   2   9       60.08       60.80     10.30 o 
  -7   2   9       47.04       62.71      8.44 o 
  -6   2   9      863.79      869.24     31.62 o 
  -5   2   9      947.95      906.31     40.08 o 
  -4   2   9       27.14       12.21      5.32 o 
  -3   2   9       12.97       16.38      7.55 o 
  -2   2   9      549.19      557.82     14.66 o 
  -1   2   9      767.07      766.01     25.47 o 
   0   2   9      162.39      173.53     11.27 o 
   1   2   9       32.37       34.62      9.21 o 
   2   2   9       24.74       32.87      6.54 o 
   3   2   9      169.90      168.25     11.29 o 
   4   2   9      381.19      396.28     16.38 o 
   5   2   9      137.20      121.16     11.43 o 
  -8   3   9       13.83       24.20     10.07 o 
  -7   3   9      228.47      245.78     14.75 o 
  -6   3   9      513.47      528.55     18.59 o 
  -5   3   9        1.16       -1.42      4.79 o 
  -4   3   9       19.32       10.33      4.99 o 
  -3   3   9        1.24       -1.40      4.59 o 
  -2   3   9      538.41      502.85     14.25 o 
  -1   3   9      914.89      894.31     18.69 o 
   0   3   9      355.05      342.98     14.79 o 
   1   3   9       57.27       52.55      8.28 o 
   2   3   9       23.31       16.39      5.57 o 
   3   3   9      649.41      678.29     22.27 o 
   4   3   9      118.23      113.98     10.67 o 
   5   3   9       58.33       61.95      9.64 o 
  -8   4   9      424.20      447.65     19.99 o 
  -7   4   9      528.84      538.25     20.15 o 
  -6   4   9      317.61      312.65     26.03 o 
  -5   4   9      451.99      460.86     16.04 o 
  -4   4   9        4.20        6.32      5.16 o 
  -3   4   9     1372.84     1378.83     23.89 o 
  -2   4   9       65.95       64.01      7.05 o 
  -1   4   9      212.42      211.72     12.23 o 
   0   4   9      661.31      707.18     20.29 o 
   1   4   9      304.15      306.58     13.88 o 
   2   4   9      396.93      391.77     13.60 o 
   3   4   9       66.12       59.84      8.50 o 
   4   4   9      918.60      913.41     24.12 o 
   5   4   9      723.38      749.49     43.70 o 
  -7   5   9        1.57       -1.74      7.17 o 
  -6   5   9        6.84        8.51      8.83 o 
  -5   5   9        0.06        1.96      5.91 o 
  -4   5   9       64.89       74.06      7.83 o 
  -3   5   9       57.34       45.37      6.67 o 
  -2   5   9      319.01      314.58     20.05 o 
  -1   5   9       89.25       81.79      9.15 o 
   0   5   9       80.65       87.48      9.66 o 
   1   5   9      172.73      181.55     14.71 o 
   2   5   9        0.32        5.12      7.64 o 
   3   5   9        2.40        5.03      5.56 o 
   4   5   9        1.11       -6.07      7.78 o 
   5   5   9       22.76       13.76      9.08 o 
  -7   6   9        9.11       -4.12     10.17 o 
  -6   6   9       19.07       12.00      9.55 o 
  -5   6   9     1866.43     1829.15     35.14 o 
  -4   6   9       31.08       14.68      5.98 o 
  -3   6   9     1220.89     1210.50     23.03 o 
  -2   6   9       25.83       17.87      6.87 o 
  -1   6   9       50.72       55.41      8.65 o 
   0   6   9       88.03       97.87      8.12 o 
   1   6   9       28.34       23.33      6.72 o 
   2   6   9     2421.58     2438.48     34.58 o 
   3   6   9       55.22       87.15     10.49 o 
   4   6   9      176.81      180.19     25.63 o 
  -7   7   9        7.86       16.32      8.15 o 
  -6   7   9       53.33       46.42      9.51 o 
  -5   7   9      221.22      223.25     14.43 o 
  -4   7   9      258.36      275.46     14.80 o 
  -3   7   9      105.94      109.80      9.00 o 
  -2   7   9      150.75      129.93     11.14 o 
  -1   7   9       14.32       10.39      5.30 o 
   0   7   9      191.50      199.68     10.66 o 
   1   7   9      491.22      523.93     16.07 o 
   2   7   9        0.27       -3.29      5.47 o 
   3   7   9      163.98      184.04     13.59 o 
   4   7   9       23.71       12.31      7.72 o 
  -6   8   9      100.01       95.05     15.03 o 
  -5   8   9       68.28       61.09      9.96 o 
  -4   8   9       23.88       22.81      8.12 o 
  -3   8   9      831.49      906.61     30.87 o 
  -2   8   9      227.81      225.22     17.46 o 
  -1   8   9       49.96       57.30      7.77 o 
   0   8   9      166.44      179.23     10.58 o 
   1   8   9        5.47       -0.53      5.65 o 
   2   8   9       82.68       94.49     11.07 o 
   3   8   9       83.81       83.27     11.04 o 
  -5   9   9      111.93      120.48     12.65 o 
  -4   9   9      445.38      430.14     21.60 o 
  -3   9   9       10.95       12.11     11.33 o 
  -2   9   9      552.10      584.23     20.06 o 
  -1   9   9      909.08      914.29     27.81 o 
   0   9   9       63.64       60.74      8.08 o 
   1   9   9      463.11      461.76     19.10 o 
   2   9   9       24.47       19.56      8.23 o 
   3   9   9      188.53      184.09     14.56 o 
  -4  10   9        7.56        4.52      8.93 o 
  -3  10   9       12.99        1.51      9.12 o 
  -2  10   9       85.38       95.11     11.04 o 
  -1  10   9        7.35       -2.08      6.32 o 
   0  10   9       33.59       40.71      8.89 o 
   1  10   9        1.69        0.08      7.85 o 
   2  10   9        5.48        3.93      7.47 o 
  -3  11   9       12.13       12.41     14.84 o 
  -2  11   9      283.66      274.13     15.98 o 
  -1  11   9      379.43      320.93     21.20 o 
   0  11   9       67.68       68.71     10.94 o 
  -7   0  10      458.43      469.35     23.75 o 
  -6   0  10        0.17        5.84      8.42 o 
  -5   0  10      318.45      340.96     19.85 o 
  -4   0  10      227.05      231.74     24.49 o 
  -3   0  10      493.28      523.46     22.03 o 
  -2   0  10      598.76      638.55     23.57 o 
  -1   0  10       99.16       94.46     21.62 o 
   0   0  10     1108.71     1114.32     31.05 o 
   1   0  10      446.54      412.74     30.40 o 
   2   0  10      915.22      965.72     44.34 o 
   3   0  10      932.96     1067.62     47.93 o 
   4   0  10        0.81       10.64     14.72 o 
  -7   1  10        8.83        8.41      6.85 o 
  -6   1  10       91.92       80.97      9.13 o 
  -5   1  10       56.52       45.66      7.40 o 
  -4   1  10      199.05      213.45     12.11 o 
  -3   1  10      380.13      343.68     19.55 o 
  -2   1  10       66.01       58.16      7.28 o 
  -1   1  10        0.87       -0.47      4.82 o 
   0   1  10       35.81       29.32      7.79 o 
   1   1  10      310.85      301.93     24.31 o 
   2   1  10       12.67        8.39      8.23 o 
   3   1  10       50.39       42.29     10.63 o 
   4   1  10       41.24       34.97     11.16 o 
  -7   2  10      276.68      260.19     13.80 o 
  -6   2  10        0.39        0.11      5.64 o 
  -5   2  10       67.43       88.64      8.94 o 
  -4   2  10       32.89       26.41      6.42 o 
  -3   2  10      395.50      367.07     15.87 o 
  -2   2  10      398.03      377.41     15.24 o 
  -1   2  10       88.05      103.60      9.59 o 
   0   2  10     1661.83     1710.55     32.91 o 
   1   2  10      214.59      246.16     13.96 o 
   2   2  10      106.31       92.87     13.27 o 
   3   2  10      454.70      488.83     23.43 o 
   4   2  10      111.28       97.83     14.18 o 
  -7   3  10       49.73       40.93     11.74 o 
  -6   3  10      218.36      233.06     19.26 o 
  -5   3  10        0.77        4.59      5.80 o 
  -4   3  10      483.93      454.33     15.32 o 
  -3   3  10      567.90      540.83     15.96 o 
  -2   3  10      192.52      190.79     10.43 o 
  -1   3  10     1001.91      998.20     34.51 o 
   0   3  10       11.36        5.57      7.75 o 
   1   3  10      104.01       83.26     10.01 o 
   2   3  10      107.18      118.31     15.02 o 
   3   3  10      179.29      164.09     22.49 o 
   4   3  10      462.38      445.05     30.30 o 
  -7   4  10       75.24       85.12     13.89 o 
  -6   4  10        1.85       -9.07      6.48 o 
  -5   4  10      160.28      146.69     10.46 o 
  -4   4  10        3.40        0.23      5.52 o 
  -3   4  10       43.74       36.69      6.91 o 
  -2   4  10        1.82        7.74      5.19 o 
  -1   4  10       30.08       27.60      7.64 o 
   0   4  10      604.10      615.72     22.63 o 
   1   4  10      135.09      107.92     10.89 o 
   2   4  10       65.62       65.49      9.93 o 
   3   4  10        2.25        2.93      8.38 o 
   4   4  10       21.78       18.53      7.83 o 
  -6   5  10      499.49      537.76     27.88 o 
  -5   5  10       11.48       14.05      7.55 o 
  -4   5  10      578.59      588.10     17.40 o 
  -3   5  10      345.92      356.01     13.86 o 
  -2   5  10      687.60      679.39     21.60 o 
  -1   5  10      567.75      606.28     21.82 o 
   0   5  10       28.44       37.22      8.53 o 
   1   5  10      927.31      997.19     26.30 o 
   2   5  10      262.11      260.76     24.24 o 
   3   5  10      151.34      132.89     14.93 o 
  -6   6  10        4.05        5.06      7.65 o 
  -5   6  10        3.91        8.87      7.12 o 
  -4   6  10        2.57        8.24      5.88 o 
  -3   6  10      163.33      166.27     10.60 o 
  -2   6  10       26.41       22.42      7.75 o 
  -1   6  10       29.56       31.53      8.39 o 
   0   6  10      154.90      125.40     16.46 o 
   1   6  10        3.96       -3.84      6.25 o 
   2   6  10       78.25       94.49      9.38 o 
   3   6  10      205.50      184.55     16.47 o 
  -5   7  10      117.92      128.42     16.29 o 
  -4   7  10      785.55      778.68     23.43 o 
  -3   7  10      137.11      143.36     12.60 o 
  -2   7  10       50.87       42.56      9.07 o 
  -1   7  10      405.50      414.83     18.23 o 
   0   7  10        7.60        2.37      7.48 o 
   1   7  10      243.98      259.16     15.51 o 
   2   7  10      173.02      191.22     13.76 o 
  -5   8  10      322.44      263.41     20.45 o 
  -4   8  10       12.50       20.65      9.81 o 
  -3   8  10      128.56      140.39     16.46 o 
  -2   8  10      236.80      279.39     17.05 o 
  -1   8  10        0.38       -3.74      6.39 o 
   0   8  10      580.75      626.59     22.34 o 
   1   8  10       18.69       20.22      7.09 o 
   2   8  10      435.77      449.86     19.60 o 
  -3   9  10       56.66       42.11     11.76 o 
  -2   9  10       88.63       89.94     14.70 o 
  -1   9  10      130.69      139.53     13.39 o 
   0   9  10       27.78       23.57      8.77 o 
  -6   1  11      463.76      487.16     17.59 o 
  -5   1  11      612.48      616.70     18.75 o 
  -4   1  11        4.67       10.97      6.31 o 
  -3   1  11      367.19      380.35     14.65 o 
  -2   1  11        0.92       -3.51      5.49 o 
  -1   1  11      217.66      233.73     20.56 o 
   0   1  11      245.86      252.29     27.32 o 
   1   1  11       66.53       58.16     13.17 o 
   2   1  11      633.36      706.17     29.18 o 
   3   1  11       44.99       37.38     11.55 o 
  -6   2  11       47.37       48.33      8.57 o 
  -5   2  11       20.32       13.87      7.13 o 
  -4   2  11      203.11      198.17     11.85 o 
  -3   2  11        0.07        4.72      5.72 o 
  -2   2  11      237.83      228.65     12.07 o 
  -1   2  11      160.30      175.04     13.13 o 
   0   2  11      193.02      188.93     13.29 o 
   1   2  11        2.62       20.54     10.06 o 
   2   2  11        4.06       -1.33      9.40 o 
   3   2  11      113.24      120.85     15.45 o 
  -6   3  11      128.89      127.08     10.97 o 
  -5   3  11       74.48       82.10     11.44 o 
  -4   3  11      118.54      102.90      9.60 o 
  -3   3  11      175.42      181.17     13.65 o 
  -2   3  11      122.45      118.27     17.77 o 
  -1   3  11      147.16      149.76     12.54 o 
   0   3  11       86.43       90.72     10.98 o 
   1   3  11      133.69      134.95     15.55 o 
   2   3  11      223.76      201.66     17.90 o 
  -5   4  11      225.47      225.43     15.84 o 
  -4   4  11      550.57      530.47     17.55 o 
  -3   4  11       17.86       28.37      7.07 o 
  -2   4  11     1103.93     1035.83     27.51 o 
  -1   4  11      129.43      117.07     17.55 o 
   0   4  11       83.49       99.01     11.71 o 
   1   4  11      270.31      309.85     29.69 o 
   2   4  11       27.07       27.19     10.65 o 
  -5   5  11       24.57       15.53      8.27 o 
  -4   5  11        0.38        2.36      6.22 o 
  -3   5  11        5.44       -0.69      7.60 o 
  -2   5  11       78.02       75.86     13.22 o 
  -1   5  11        1.24        5.27      7.64 o 
   0   5  11        2.38       10.12      8.12 o 
   1   5  11       37.36       36.04      9.26 o 
   2   5  11        0.15       -2.78     13.52 o 
  -4   6  11      560.68      592.24     18.72 o 
  -3   6  11       37.59       38.11      9.64 o 
  -2   6  11      308.80      320.70     21.32 o 
  -1   6  11      218.03      246.67     15.94 o 
   0   6  11      364.57      360.39     18.38 o 
   1   6  11      255.15      256.26     16.16 o 
  -3   7  11       55.65       63.19     11.02 o 
  -2   7  11        6.47        7.26      8.15 o 
  -1   7  11      254.52      198.85     15.17 o 
   0   7  11       68.63       75.01     11.72 o 
  -4   0  12      638.32      622.33     27.39 o 
  -3   0  12       92.15      107.72     14.90 o 
  -2   0  12        2.76       14.53      9.86 o 
  -1   0  12       72.87       88.63     20.87 o 
   0   0  12      437.64      438.34     34.69 o 
  -4   1  12       31.02       23.82      7.83 o 
  -3   1  12       17.88       13.85      8.45 o 
  -2   1  12        0.42       -3.59      7.61 o 
  -1   1  12       85.32       72.80     13.53 o 
   0   1  12       53.54       42.39     11.79 o 
  -3   2  12       58.85       59.48      9.08 o 
  -2   2  12      148.85      170.00     14.04 o 
  -1   2  12       73.92       88.86     11.75 o 
   0   2  12        5.39       10.41      9.99 o 
  -3   3  12      364.59      352.90     23.20 o 
  -2   3  12      152.08      123.74     12.98 o 
  -1   3  12       93.04       98.46     12.39 o 
                                                 
